# Supplementary material for: Selecting 16S rRNA Primers for Microbiome Analysis in a Host–Microbe System: The Case of the Jellyfish Rhopilema nomadica
Source: Microorganisms. 2023 Apr 6;11(4):955. doi: 10.3390/microorganisms11040955 (PMC10144005; doi:10.3390/microorganisms11040955)
Supplement: Supplementary file 1 [file microorganisms-11-00955-s001.zip]

Archive with 3 entries (3 files):
- Supplementary/Figure_S1.png
- Supplementary/Figure_S2.png
- Supplementary/supplementary data.xlsx
