# Supplementary material for: Selecting 16S rRNA Primers for Microbiome Analysis in a Host–Microbe System: The Case of the Jellyfish Rhopilema nomadica
Source: Microorganisms. 2023 Apr 6;11(4):955. doi: 10.3390/microorganisms11040955 (PMC10144005; doi:10.3390/microorganisms11040955)
Supplement: Supplementary file 1 [file microorganisms-11-00955-s001.zip › Supplementary/supplementary data.xlsx]

## Sheet: S1
V- Region		Sequence (5'-3')	# of Cnidaria studies	Reference
V1-V2	27F	AGAGTTTGATCCTGGCTCAG	13	Weiland-Bräuer et al., 2015
	338R	GCTGCCTCCCGTAGGAGT
V3-V4	341F	CCTACGGGNGGCWGCAG	34	Herlemann et al., 2011; Apprill et al., 2015
	806R	GGACTACNVGGGTWTCTAAT
V4-V5	515F	GTGYCAGCMGCCGCGGTAA	6	Parada et al., 2016
	926R	CCGYCAATTYMTTTRAGTTT

## Sheet: S2
Cnidaria type	16S region	Year of publication	Reference
Jellyfish	V1V2	2018	Lee, M. D., Kling, J. D., Araya, R., and Ceh, J. (2018). Jellyfish Life Stages Shape Associated Microbial Communities, While a Core Microbiome Is Maintained Across All. Front. Microbiol. 9. doi: 10.3389/fmicb.2018.01534.
Coral	V3	2015	Shore-Maggio, A., Runyon, C. M., Ushijima, B., Aeby, G. S., and Callahan, S. M. (2015). Differences in Bacterial Community Structure in Two Color Morphs of the Hawaiian Reef Coral Montipora capitata. Appl Environ Microbiol 81, 7312–7318. doi: 10.1128/aem.01935-15.
Coral	V5V6	2019	Damjanovic, K., Menéndez, P., Blackall, L. L., and van Oppen, M. J. H. (2019). Early Life Stages of a Common Broadcast Spawning Coral Associate with Specific Bacterial Communities Despite Lack of Internalized Bacteria. Microb Ecol 79, 706–719. doi: 10.1007/s00248-019-01428-1.
Coral	V6	2019	Dunphy, C. M., Gouhier, T. C., Chu, N. D., and Vollmer, S. V. (2019). Structure and stability of the coral microbiome in space and time. Sci Rep 9. doi: 10.1038/s41598-019-43268-6.
Coral	V5V6	2019	Epstein, H. E., Smith, H. A., Cantin, N. E., Mocellin, V. J. L., Torda, G., and van Oppen, M. J. H. (2019). Temporal Variation in the Microbiome of Acropora Coral Species Does Not Reflect Seasonality. Front. Microbiol. 10. doi: 10.3389/fmicb.2019.01775.
Coral	V4 and V5V6	2019	Gissi, F., Reichelt-Brushett, A. J., Chariton, A. A., Stauber, J. L., Greenfield, P., Humphrey, C., et al. (2019). The effect of dissolved nickel and copper on the adult coral Acropora muricata and its microbiome. Environmental Pollution 250, 792–806. doi: 10.1016/j.envpol.2019.04.030.
Coral	V4	2015	Zhang, Y., Ling, J., Yang, Q., Wen, C., Yan, Q., Sun, H., et al. (2015). The functional gene composition and metabolic potential of coral-associated microbial communities. Sci Rep 5. doi: 10.1038/srep16191.
Sea Anemone	V5V6	2022	Hartman, L. M., Blackall, L. L., and van Oppen, M. J. H. (2022). Antibiotics reduce bacterial load in Exaiptasia diaphana, but biofilms hinder its development as a gnotobiotic coral model. Access Microbiology 4. doi: 10.1099/acmi.0.000314.
Coral	V4	2022	Kanisan, D. P., Quek, Z. B. R., Oh, R. M., Afiq-Rosli, L., Lee, J. N., Huang, D., et al. (2022). Diversity and Distribution of Microbial Communities Associated with Reef Corals of the Malay Peninsula. Microb Ecol. doi: 10.1007/s00248-022-01958-1.
Coral	V4	2022	Morrow, K. M., Pankey, M. S., and Lesser, M. P. (2022). Community structure of coral microbiomes is dependent on host morphology. Microbiome 10. doi: 10.1186/s40168-022-01308-w.
Coral	V3V4	2022	Pei, Y., Chen, S., Zhang, Y., Olga, V., Li, Y., Diao, X., et al. (2022). Coral and it’s symbionts responses to the typical global marine pollutant BaP by 4D-Proteomics approach. Environmental Pollution 307, 119440. doi: 10.1016/j.envpol.2022.119440.
Coral	V3V4	2022	Qi, Z., Diao, X., Yang, T., Zeng, R., Wang, H., and Zhou, H. (2022). Spatial and interspecific differences in coral-associated bacterial diversity in Hainan, China. Marine Pollution Bulletin 175, 113321. doi: 10.1016/j.marpolbul.2022.113321.
Hydrozoa	V1V2	2022	Taubenheim, J., Miklós, M., Tökölyi, J., and Fraune, S. (2022). Population Differences and Host Species Predict Variation in the Diversity of Host-Associated Microbes in Hydra. Front. Microbiol. 13. doi: 10.3389/fmicb.2022.799333.
Coral	V4	2022	Williams, S. D., Klinges, J. G., Zinman, S., Clark, A. S., Bartels, E., Villoch Diaz Maurino, M., et al. (2022). Geographically driven differences in microbiomes of Acropora cervicornis originating from different regions of Florida’s Coral Reef. PeerJ 10, e13574. doi: 10.7717/peerj.13574.
Coral	V3V4	2022	Xiang, N., Hassenrück, C., Pogoreutz, C., Rädecker, N., Simancas-Giraldo, S. M., Voolstra, C. R., et al. (2022). Contrasting Microbiome Dynamics of Putative Denitrifying Bacteria in Two Octocoral Species Exposed to Dissolved Organic Carbon (DOC) and Warming. Appl Environ Microbiol 88. doi: 10.1128/aem.01886-21.
sea anemone	V1V2	2021	Baldassarre, L., Levy, S., Bar-Shalom, R., Steindler, L., Lotan, T., & Fraune, S. (2021). Contribution of Maternal and Paternal Transmission to Bacterial Colonization in Nematostella vectensis. In Frontiers in Microbiology (Vol. 12). Frontiers Media SA. https://doi.org/10.3389/fmicb.2021.726795
Coral	V5V6	2021	Barreto, M. M., Ziegler, M., Venn, A., Tambutté, E., Zoccola, D., Tambutté, S., et al. (2021). Effects of Ocean Acidification on Resident and Active Microbial Communities of Stylophora pistillata. Front. Microbiol. 12. doi: 10.3389/fmicb.2021.707674.
Coral	V3V4	2021	Bednarz, V. N., van de Water, J. A. J. M., Grover, R., Maguer, J.-F., Fine, M., and Ferrier-Pagès, C. (2021). Unravelling the Importance of Diazotrophy in Corals – Combined Assessment of Nitrogen Assimilation, Diazotrophic Community and Natural Stable Isotope Signatures. Front. Microbiol. 12. doi: 10.3389/fmicb.2021.631244.
Coral	V3V4	2021	Bergo, N. M., Bendia, A. G., Ferreira, J. C. N., Murton, B. J., Brandini, F. P., and Pellizari, V. H. (2021). Microbial Diversity of Deep-Sea Ferromanganese Crust Field in the Rio Grande Rise, Southwestern Atlantic Ocean. Microb Ecol 82, 344–355. doi: 10.1007/s00248-020-01670-y.
Coral	V1V3	2021	Bibi, F., and Azhar, E. I. (2021). Analysis of bacterial communities in sponges and coral inhabiting Red Sea, using barcoded 454 pyrosequencing. Saudi Journal of Biological Sciences 28, 847–854. doi: 10.1016/j.sjbs.2020.11.021.
sea anemone	V4	2021	Bonacolta, A. M., Connelly, M. T., M. Rosales, S., del Campo, J., & Traylor-Knowles, N. (2021). The starlet sea anemone, Nematostella vectensis, possesses body region-specific bacterial associations with spirochetes dominating the capitulum. In FEMS Microbiology Letters (Vol. 368, Issue 3). Oxford University Press (OUP). https://doi.org/10.1093/femsle/fnab002
Coral	V4	2021	Brown, T., Sonett, D., Zaneveld, J. R., and Padilla‐Gamiño, J. L. (2021). Characterization of the microbiome and immune response in corals with chronic Montipora white syndrome. Mol Ecol 30, 2591–2606. doi: 10.1111/mec.15899.
Coral	V3V4	2021	Chen, B., Yu, K., Liao, Z., Yu, X., Qin, Z., Liang, J., et al. (2021). Microbiome community and complexity indicate environmental gradient acclimatisation and potential microbial interaction of endemic coral holobionts in the South China Sea. Science of The Total Environment 765, 142690. doi: 10.1016/j.scitotenv.2020.142690.
Coral	V4	2021	Clark, A. S., Williams, S. D., Maxwell, K., Rosales, S. M., Huebner, L. K., Landsberg, J. H., et al. (2021). Characterization of the Microbiome of Corals with Stony Coral Tissue Loss Disease along Florida’s Coral Reef. Microorganisms 9, 2181. doi: 10.3390/microorganisms9112181.
Coral	V4	2021	Deignan, L. K., and McDougald, D. (2021). Differential Response of the Microbiome of Pocillopora acuta to Reciprocal Transplantation Within Singapore. Microb Ecol 83, 608–618. doi: 10.1007/s00248-021-01793-w.
Coral	V3V4	2021	Doering, T., Wall, M., Putchim, L., Rattanawongwan, T., Schroeder, R., Hentschel, U., et al. (2021). Towards enhancing coral heat tolerance: a “microbiome transplantation” treatment using inoculations of homogenized coral tissues. Microbiome 9. doi: 10.1186/s40168-021-01053-6.
Coral	V4	2021	Epstein, H. E., Hernandez-Agreda, A., Starko, S., Baum, J. K., and Vega Thurber, R. (2021). Inconsistent Patterns of Microbial Diversity and Composition Between Highly Similar Sequencing Protocols: A Case Study With Reef-Building Corals. Front. Microbiol. 12. doi: 10.3389/fmicb.2021.740932.
Coral	V4	2021	Ezzat, L., Merolla, S., Clements, C. S., Munsterman, K. S., Landfield, K., Stensrud, C., et al. (2021). Thermal Stress Interacts With Surgeonfish Feces to Increase Coral Susceptibility to Dysbiosis and Reduce Tissue Regeneration. Front. Microbiol. 12. doi: 10.3389/fmicb.2021.620458.
Coral	V3V4	2021	Haydon, T. D., Seymour, J. R., Raina, J.-B., Edmondson, J., Siboni, N., Matthews, J. L., et al. (2021). Rapid Shifts in Bacterial Communities and Homogeneity of Symbiodiniaceae in Colonies of Pocillopora acuta Transplanted Between Reef and Mangrove Environments. Front. Microbiol. 12. doi: 10.3389/fmicb.2021.756091.
Coral	V1V3	2021	Haydon, T. D., Suggett, D. J., Siboni, N., Kahlke, T., Camp, E. F., and Seymour, J. R. (2021). Temporal Variation in the Microbiome of Tropical and Temperate Octocorals. Microb Ecol 83, 1073–1087. doi: 10.1007/s00248-021-01823-7.
Coral	V1V3	2021	Jorissen, H., Galand, P. E., Bonnard, I., Meiling, S., Raviglione, D., Meistertzheim, A.-L., et al. (2021). Coral larval settlement preferences linked to crustose coralline algae with distinct chemical and microbial signatures. Sci Rep 11. doi: 10.1038/s41598-021-94096-6.
Coral	V4	2021	Kullapanich, C., Jandang, S., Palasuk, M., Viyakarn, V., Chavanich, S., and Somboonna, N. (2021). First dynamics of bacterial community during development of Acropora humilis larvae in aquaculture. Sci Rep 11. doi: 10.1038/s41598-021-91379-w.
Coral	V4	2021	MacKnight, N. J., Cobleigh, K., Lasseigne, D., Chaves-Fonnegra, A., Gutting, A., Dimos, B., et al. (2021). Microbial dysbiosis reflects disease resistance in diverse coral species. Commun Biol 4. doi: 10.1038/s42003-021-02163-5.
Sea Anemone	V5V6	2021	Maire, J., Blackall, L. L., and van Oppen, M. J. H. (2021). Microbiome characterization of defensive tissues in the model anemone Exaiptasia diaphana. BMC Microbiol 21. doi: 10.1186/s12866-021-02211-4.
Jellyfish	V4V5	2021	Peng, S., Hao, W., Li, Y., Wang, L., Sun, T., Zhao, J., & Dong, Z. (2021). Bacterial Communities Associated With Four Blooming Scyphozoan Jellyfish: Potential Species-Specific Consequences for Marine Organisms and Humans Health. In Frontiers in Microbiology (Vol. 12). Frontiers Media SA. https://doi.org/10.3389/fmicb.2021.647089
Coral	V5V6	2021	Savary, R., Barshis, D. J., Voolstra, C. R., Cárdenas, A., Evensen, N. R., Banc-Prandi, G., et al. (2021). Fast and pervasive transcriptomic resilience and acclimation of extremely heat-tolerant coral holobionts from the northern Red Sea. Proc. Natl. Acad. Sci. U.S.A. 118. doi: 10.1073/pnas.2023298118.
Coral	V1V3	2021	Shore, A., Day, R. D., Stewart, J. A., and Burge, C. A. (2021). Dichotomy between Regulation of Coral Bacterial Communities and Calcification Physiology under Ocean Acidification Conditions. Appl Environ Microbiol 87. doi: 10.1128/aem.02189-20.
Coral	V3V4	2021	Thome, P. E., Rivera-Ortega, J., Rodríguez-Villalobos, J. C., Cerqueda-García, D., Guzmán-Urieta, E. O., García-Maldonado, J. Q., et al. (2021). Local dynamics of a white syndrome outbreak and changes in the microbial community associated with colonies of the scleractinian brain coral Pseudodiploria strigosa. PeerJ 9, e10695. doi: 10.7717/peerj.10695.
Coral	V4	2021	Yang, Q., Zhang, Y., Ahmad, M., Ling, J., Zhou, W., Zhang, Y., et al. (2021). Microbial community structure shifts and potential Symbiodinium partner bacterial groups of bleaching coral Pocillopora verrucosa in South China Sea. Ecotoxicology 30, 966–974. doi: 10.1007/s10646-021-02380-y.
Coral	V3V4	2021	Yu, X., Yu, K., Liao, Z., Chen, B., Deng, C., Yu, J., et al. (2021). Seasonal fluctuations in symbiotic bacteria and their role in environmental adaptation of the scleractinian coral Acropora pruinosa in high-latitude coral reef area of the South China Sea. Science of The Total Environment 792, 148438. doi: 10.1016/j.scitotenv.2021.148438.
Coral	V1V3	2021	Zanotti, A. A., Gregoracci, G. B., and Kitahara, M. V. (2021). The microbial profile of a tissue necrosis affecting the Atlantic invasive coral Tubastraea tagusensis. Sci Rep 11. doi: 10.1038/s41598-021-89296-z.
Coral	V3V4	2021	Zhang, Y., Yang, Q., Ling, J., Long, L., Huang, H., Yin, J., et al. (2021). Shifting the microbiome of a coral holobiont and improving host physiology by inoculation with a potentially beneficial bacterial consortium. BMC Microbiol 21. doi: 10.1186/s12866-021-02167-5.
Coral	V3V4	2021	Zhang, Y., Yang, Q., Zhang, Y., Ahmad, M., Ling, J., Tang, X., et al. (2021). Shifts in abundance and network complexity of coral bacteria in response to elevated ammonium stress. Science of The Total Environment 768, 144631. doi: 10.1016/j.scitotenv.2020.144631.
Coral	V4	2020	Baquiran, J. I. P., Nada, M. A. L., Campos, C. L. D., Sayco, S. L. G., Cabaitan, P. C., Rosenberg, Y., et al. (2020). The Prokaryotic Microbiome of Acropora digitifera is Stable under Short-Term Artificial Light Pollution. Microorganisms 8, 1566. doi: 10.3390/microorganisms8101566.
Coral	V3V4	2020	Biagi, E., Caroselli, E., Barone, M., Pezzimenti, M., Teixido, N., Soverini, M., et al. (2020). Patterns in microbiome composition differ with ocean acidification in anatomic compartments of the Mediterranean coral Astroides calycularis living at CO2 vents. Science of The Total Environment 724, 138048. doi: 10.1016/j.scitotenv.2020.138048.
Coral	V3V4	2020	Carella, F., Miele, C., and De Vico, G. (2020). Nodular-like growth and axial thickening in gorgonians are a defensive response to endolithic cyanobacteria, involving amyloid deposition. Dis. Aquat. Org. 138, 155–169. doi: 10.3354/dao03451.
Jellyfish	V3V4	2020	Chen, X., Li, X., Xu, Z., Liu, Q., Peng, Z., Zhu, Y., Hong, J., Lu, W., Cui, J., & Xiao, L. (2020). The distinct microbial community in Aurelia coerulea polyps versus medusae and its dynamics after exposure to 60Co-γ radiation. In Environmental Research (Vol. 188, p. 109843). Elsevier BV. https://doi.org/10.1016/j.envres.2020.109843
Coral	V3V4	2020	Cleary, D. F. R., Polónia, A. R. M., Reijnen, B. T., Berumen, M. L., and de Voogd, N. J. (2020). Prokaryote Communities Inhabiting Endemic and Newly Discovered Sponges and Octocorals from the Red Sea. Microb Ecol 80, 103–119. doi: 10.1007/s00248-019-01465-w.
Coral	V4	2020	Connelly, M. T., McRae, C. J., Liu, P.-J., and Traylor-Knowles, N. (2020). Lipopolysaccharide treatment stimulates Pocillopora coral genotype-specific immune responses but does not alter coral-associated bacteria communities. Developmental &amp; Comparative Immunology 109, 103717. doi: 10.1016/j.dci.2020.103717.
sea anemone	V5V6	2020	Hartman, L. M., van Oppen, M. J. H., and Blackall, L. L. (2020). Microbiota characterization of Exaiptasia diaphana from the Great Barrier Reef. anim microbiome 2. doi: 10.1186/s42523-020-00029-5.
Jellyfish	V1V2	2020	Jaspers, C., Weiland-Bräuer, N., Rühlemann, M. C., Baines, J. F., Schmitz, R. A., and Reusch, T. B. H. (2020). Differences in the microbiota of native and non-indigenous gelatinous zooplankton organisms in a low saline environment. Science of The Total Environment 734, 139471. doi: 10.1016/j.scitotenv.2020
Coral	V3V4	2020	Li, J., Long, L., Zou, Y., and Zhang, S. (2020). Microbial community and transcriptional responses to increased temperatures in coral <scp> Pocillopora damicornis </scp> holobiont. Environ Microbiol 23, 826–843. doi: 10.1111/1462-2920.15168.
Coral	V1V3	2020	Marchioro, G. M., Glasl, B., Engelen, A. H., Serrão, E. A., Bourne, D. G., Webster, N. S., et al. (2020). Microbiome dynamics in the tissue and mucus of acroporid corals differ in relation to host and environmental parameters. PeerJ 8, e9644. doi: 10.7717/peerj.9644.
Coral	V3V4	2020	Meenatchi, R., Thinesh, T., Brindangnanam, P., Hassan, S., Kiran, G. S., and Selvin, J. (2020). Revealing the impact of global mass bleaching on coral microbiome through 16S rRNA gene-based metagenomic analysis. Microbiological Research 233, 126408. doi: 10.1016/j.micres.2019.126408.
Coral	V4	2020	O’Brien, P. A., Tan, S., Yang, C., Frade, P. R., Andreakis, N., Smith, H. A., et al. (2020). Diverse coral reef invertebrates exhibit patterns of phylosymbiosis. ISME J 14, 2211–2222. doi: 10.1038/s41396-020-0671-x.
Coral	V3V4	2020	Osman, E. O., Suggett, D. J., Voolstra, C. R., Pettay, D. T., Clark, D. R., Pogoreutz, C., et al. (2020). Coral microbiome composition along the northern Red Sea suggests high plasticity of bacterial and specificity of endosymbiotic dinoflagellate communities. Microbiome 8. doi: 10.1186/s40168-019-0776-5.
Coral	V4	2020	Rosales, S. M., Clark, A. S., Huebner, L. K., Ruzicka, R. R., and Muller, E. M. (2020). Rhodobacterales and Rhizobiales Are Associated With Stony Coral Tissue Loss Disease and Its Suspected Sources of Transmission. Front. Microbiol. 11. doi: 10.3389/fmicb.2020.00681.
Coral	V1V3	2020	Smith, H. A., Conlan, J. A., Pollock, F. J., Wada, N., Shore, A., Hung, J. Y.-H., et al. (2020). Energy depletion and opportunistic microbial colonisation in white syndrome lesions from corals across the Indo-Pacific. Sci Rep 10. doi: 10.1038/s41598-020-76792-x.
Jellyfish	V5V6	2020	Stabili, L., Rizzo, L., Basso, L., Marzano, M., Fosso, B., Pesole, G., & Piraino, S. (2020). The Microbial Community Associated with Rhizostoma pulmo: Ecological Significance and Potential Consequences for Marine Organisms and Human Health. In Marine Drugs (Vol. 18, Issue 9, p. 437). MDPI AG. https://doi.org/10.3390/md18090437
Coral	V3V4	2020	van de Water, J. A. J. M., Coppari, M., Enrichetti, F., Ferrier-Pagès, C., and Bo, M. (2020). Local Conditions Influence the Prokaryotic Communities Associated With the Mesophotic Black Coral Antipathella subpinnata. Front. Microbiol. 11. doi: 10.3389/fmicb.2020.537813.
Coral	V1V2	2020	Vohsen, S. A., Anderson, K. E., Gade, A. M., Gruber-Vodicka, H. R., Dannenberg, R. P., Osman, E. O., et al. (2020). Deep-sea corals provide new insight into the ecology, evolution, and the role of plastids in widespread apicomplexan symbionts of anthozoans. Microbiome 8. doi: 10.1186/s40168-020-00798-w.
Coral	V4	2020	Wainwright, B. J., Zahn, G. L., Afiq-Rosli, L., Tanzil, J. T. I., and Huang, D. (2020). Host age is not a consistent predictor of microbial diversity in the coral Porites lutea. Sci Rep 10. doi: 10.1038/s41598-020-71117-4.
Jellyfish	V1V2	2020	Weiland-Bräuer, N., Pinnow, N., Langfeldt, D., Roik, A., Güllert, S., Chibani, C. M., et al. (2020). The Native Microbiome is Crucial for Offspring Generation and Fitness of Aurelia aurita. mBio 11. doi: 10.1128/mbio.02336-20.
sea anemone	V5V6	2019	Ahmed, H. I., Herrera, M., Liew, Y. J., and Aranda, M. (2019). Long-Term Temperature Stress in the Coral Model Aiptasia Supports the “Anna Karenina Principle” for Bacterial Microbiomes. Front. Microbiol. 10. doi: 10.3389/fmicb.2019.00975.
Jellyfish	V5V6	2019	Basso, L., Rizzo, L., Marzano, M., Intranuovo, M., Fosso, B., Pesole, G., Piraino, S., & Stabili, L. (2019). Jellyfish summer outbreaks as bacterial vectors and potential hazards for marine animals and humans health? The case of Rhizostoma pulmo (Scyphozoa, Cnidaria). In Science of The Total Environment (Vol. 692, pp. 305–318). Elsevier BV. https://doi.org/10.1016/j.scitotenv.2019.07.155
Coral	V4	2019	Bernasconi, R., Stat, M., Koenders, A., Paparini, A., Bunce, M., and Huggett, M. J. (2019). Establishment of Coral-Bacteria Symbioses Reveal Changes in the Core Bacterial Community With Host Ontogeny. Front. Microbiol. 10. doi: 10.3389/fmicb.2019.01529.
Coral	V4	2019	Chan, W. Y., Peplow, L. M., Menéndez, P., Hoffmann, A. A., and van Oppen, M. J. H. (2019). The roles of age, parentage and environment on bacterial and algal endosymbiont communities in Acropora corals. Molecular Ecology 28, 3830–3843. doi: 10.1111/mec.15187.
Coral	V5V6	2019	Damjanovic, K., Menéndez, P., Blackall, L. L., and Oppen, M. J. H. (2019). Mixed‐mode bacterial transmission in the common brooding coral Pocillopora acuta. Environ Microbiol 22, 397–412. doi: 10.1111/1462-2920.14856.
Coral	V5V6	2019	Damjanovic, K., van Oppen, M. J. H., Menéndez, P., and Blackall, L. L. (2019). Experimental Inoculation of Coral Recruits With Marine Bacteria Indicates Scope for Microbiome Manipulation in Acropora tenuis and Platygyra daedalea. Front. Microbiol. 10. doi: 10.3389/fmicb.2019.01702.
Coral	V1V2	2019	Durante, M. K., Baums, I. B., Williams, D. E., Vohsen, S., and Kemp, D. W. (2019). What drives phenotypic divergence among coral clonemates of Acropora palmata ? Mol Ecol 28, 3208–3224. doi: 10.1111/mec.15140.
Coral	V1V3	2019	Galand, P. E., Remize, M., Meistertzheim, A., Pruski, A. M., Peru, E., Suhrhoff, T. J., et al. (2019). Diet shapes cold‐water corals bacterial communities. Environ Microbiol 22, 354–368. doi: 10.1111/1462-2920.14852.
Coral	V5V6	2019	Gardner, S. G., Camp, E. F., Smith, D. J., Kahlke, T., Osman, E. O., Gendron, G., et al. (2019). Coral microbiome diversity reflects mass coral bleaching susceptibility during the 2016 El Niño heat wave. Ecol Evol 9, 938–956. doi: 10.1002/ece3.4662.
Coral	V1V3	2019	Glasl, B., Bourne, D. G., Frade, P. R., Thomas, T., Schaffelke, B., and Webster, N. S. (2019). Microbial indicators of environmental perturbations in coral reef ecosystems. Microbiome 7. doi: 10.1186/s40168-019-0705-7.
Coral	V1V3	2019	Glasl, B., Smith, C. E., Bourne, D. G., and Webster, N. S. (2019). Disentangling the effect of host-genotype and environment on the microbiome of the coral Acropora tenuis. PeerJ 7, e6377. doi: 10.7717/peerj.6377.
sea anemone	V5V6	2019	Hartman, L. M., van Oppen, M. J. H., and Blackall, L. L. (2019). The Effect of Thermal Stress on the Bacterial Microbiome of Exaiptasia diaphana. Microorganisms 8, 20. doi: 10.3390/microorganisms8010020.
Coral	V1V3	2019	Jensen, S., Hovland, M., Lynch, M. D. J., and Bourne, D. G. (2019). Diversity of deep-water coral-associated bacteria and comparison across depth gradients. FEMS Microbiology Ecology 95. doi: 10.1093/femsec/fiz091.
Coral	V4V5	2019	Kellogg, C. A. (2019). Microbiomes of stony and soft deep-sea corals share rare core bacteria. Microbiome 7. doi: 10.1186/s40168-019-0697-3.
Jellyfish	Complete+V3V5	2019	Kos Kramar, M., Tinta, T., Lučić, D., Malej, A., and Turk, V. (2019). Bacteria associated with moon jellyfish during bloom and post-bloom periods in the Gulf of Trieste (northern Adriatic). PLoS ONE 14, e0198056. doi: 10.1371/journal.pone.0198056.
Jellyfish	V3V4	2019	LIU, Q., CHEN, X., LI, X., HONG, J., JIANG, G., LIANG, H., et al. (2019). The Diversity of the Endobiotic Bacterial Communities in the Four Jellyfish Species. Polish Journal of Microbiology 68, 465–476. doi: 10.33073/pjm-2019-046.
Coral	V5V6	2019	Mhuantong, W., Nuryadi, H., Trianto, A., Sabdono, A., Tangphatsornruang, S., Eurwilaichitr, L., et al. (2019). Comparative analysis of bacterial communities associated with healthy and diseased corals in the Indonesian sea. PeerJ 7, e8137. doi: 10.7717/peerj.8137.
Coral	V3V4	2019	Pearman, J. K., Aylagas, E., Voolstra, C. R., Anlauf, H., Villalobos, R., and Carvalho, S. (2019). Disentangling the complex microbial community of coral reefs using standardized Autonomous Reef Monitoring Structures (ARMS). Mol Ecol 28, 3496–3507. doi: 10.1111/mec.15167.
Coral	V1V3	2019	Quigley, K. M., Alvarez Roa, C., Torda, G., Bourne, D. G., and Willis, B. L. (2019). Co‐dynamics of Symbiodiniaceae and bacterial populations during the first year of symbiosis with Acropora tenuis juveniles. MicrobiologyOpen 9. doi: 10.1002/mbo3.959.
Coral	V4	2019	Rosales, S. M., Miller, M. W., Williams, D. E., Traylor-Knowles, N., Young, B., and Serrano, X. M. (2019). Microbiome differences in disease-resistant vs. susceptible Acropora corals subjected to disease challenge assays. Sci Rep 9. doi: 10.1038/s41598-019-54855-y.
Coral	V4	2019	Rosales, S. M., Sinigalliano, C., Gidley, M., Jones, P. R., and Gramer, L. J. (2019). Oceanographic habitat and the coral microbiomes of urban-impacted reefs. PeerJ 7, e7552. doi: 10.7717/peerj.7552.
Sea Anemone	V4	2019	Roux, N., Lami, R., Salis, P., Magré, K., Romans, P., Masanet, P., Lecchini, D., & Laudet, V. (2019). Sea anemone and clownfish microbiota diversity and variation during the initial steps of symbiosis. In Scientific Reports (Vol. 9, Issue 1). Springer Science and Business Media LLC. https://doi.org/10.1038/s41598-019-55756-w
Coral	V1V3	2018	Bednarz, V. N., van de Water, J. A. J. M., Rabouille, S., Maguer, J.-F., Grover, R., and Ferrier-Pagès, C. (2018). Diazotrophic community and associated dinitrogen fixation within the temperate coralOculina patagonica. Environ Microbiol 21, 480–495. doi: 10.1111/1462-2920.14480.
Coral	V3V4	2018	Brener-Raffalli, K., Clerissi, C., Vidal-Dupiol, J., Adjeroud, M., Bonhomme, F., Pratlong, M., et al. (2018). Thermal regime and host clade, rather than geography, drive Symbiodinium and bacterial assemblages in the scleractinian coral Pocillopora damicornis sensu lato. Microbiome 6. doi: 10.1186/s40168-018-0423-6.
Coral	V3V4	2018	Cai, L., Tian, R.-M., Zhou, G., Tong, H., Wong, Y. H., Zhang, W., et al. (2018). Exploring coral microbiome assemblages in the South China Sea. Sci Rep 8. doi: 10.1038/s41598-018-20515-w.
Coral	V3V4	2018	Celis, J. S., Wibberg, D., Ramírez-Portilla, C., Rupp, O., Sczyrba, A., Winkler, A., et al. (2018). Binning enables efficient host genome reconstruction in cnidarian holobionts. GigaScience 7. doi: 10.1093/gigascience/giy075.
Coral	V4V5	2018	Goldsmith, D. B., Kellogg, C. A., Morrison, C. L., Gray, M. A., Stone, R. P., Waller, R. G., et al. (2018). Comparison of microbiomes of cold-water corals Primnoa pacifica and Primnoa resedaeformis, with possible link between microbiome composition and host genotype. Sci Rep 8. doi: 10.1038/s41598-018-30901-z.
Coral	V4	2018	Grottoli, A. G., Dalcin Martins, P., Wilkins, M. J., Johnston, M. D., Warner, M. E., Cai, W.-J., et al. (2018). Coral physiology and microbiome dynamics under combined warming and ocean acidification. PLoS ONE 13, e0191156. doi: 10.1371/journal.pone.0191156.
Coral	V1V3	2018	Guillemette, R., Kaneko, R., Blanton, J., Tan, J., Witt, M., Hamilton, S., et al. (2018). Bacterioplankton drawdown of coral mass-spawned organic matter. ISME J 12, 2238–2251. doi: 10.1038/s41396-018-0197-7.
Coral	V1V3	2018	Hernandez-Agreda, A., Leggat, W., Bongaerts, P., Herrera, C., and Ainsworth, T. D. (2018). Rethinking the Coral Microbiome: Simplicity Exists within a Diverse Microbial Biosphere. mBio 9. doi: 10.1128/mbio.00812-18.
Sea Anemone	V4	2018	León-Palmero, E., Joglar, V., Álvarez, P. A., Martín-Platero, A., Llamas, I., & Reche, I. (2018). Diversity and antimicrobial potential in sea anemone and holothurian microbiomes. In B.-L. Lee (Ed.), PLOS ONE (Vol. 13, Issue 5, p. e0196178). Public Library of Science (PLoS). https://doi.org/10.1371/journal.pone.0196178
Coral	V3V4	2018	O’Brien, P. A., Smith, H. A., Fallon, S., Fabricius, K., Willis, B. L., Morrow, K. M., et al. (2018). Elevated CO2 Has Little Influence on the Bacterial Communities Associated With the pH-Tolerant Coral, Massive Porites spp. Front. Microbiol. 9. doi: 10.3389/fmicb.2018.02621.
Coral	V5V6	2018	Pogoreutz, C., Rädecker, N., Cárdenas, A., Gärdes, A., Wild, C., and Voolstra, C. R. (2018). Dominance of Endozoicomonas bacteria throughout coral bleaching and mortality suggests structural inflexibility of the Pocillopora verrucosa microbiome. Ecol Evol 8, 2240–2252. doi: 10.1002/ece3.3830.
Coral	V4	2018	Pollock, F. J., McMinds, R., Smith, S., Bourne, D. G., Willis, B. L., Medina, M., et al. (2018). Coral-associated bacteria demonstrate phylosymbiosis and cophylogeny. Nat Commun 9. doi: 10.1038/s41467-018-07275-x.
Coral	V4	2018	Quintanilla, E., Ramírez-Portilla, C., Adu-Oppong, B., Walljasper, G., Glaeser, S. P., Wilke, T., et al. (2018). Local confinement of disease-related microbiome facilitates recovery of gorgonian sea fans from necrotic-patch disease. Sci Rep 8. doi: 10.1038/s41598-018-33007-8.
Coral	V4	2018	Shelyakin, P. V., Garushyants, S. K., Nikitin, M. A., Mudrova, S. V., Berumen, M., Speksnijder, A. G. C. L., et al. (2018). Microbiomes of gall-inducing copepod crustaceans from the corals Stylophora pistillata (Scleractinia) and Gorgonia ventalina (Alcyonacea). Sci Rep 8. doi: 10.1038/s41598-018-29953-y.
Sea Anemone	V1V3	2017	Brown, T., Otero, C., Grajales, A., Rodriguez, E., & Rodriguez-Lanetty, M. (2017). Worldwide exploration of the microbiome harbored by the cnidarian model,Exaiptasia pallida(Agassiz in Verrill, 1864) indicates a lack of bacterial association specificity at a lower taxonomic rank. In PeerJ (Vol. 5, p. e3235). PeerJ. https://doi.org/10.7717/peerj.3235
Coral	V4	2017	Gajigan, A. P., Diaz, L. A., and Conaco, C. (2017). Resilience of the prokaryotic microbial community ofAcropora digitiferato elevated temperature. MicrobiologyOpen 6, e00478. doi: 10.1002/mbo3.478.
Coral	V4	2017	Godoy-Vitorino, F., Ruiz-Diaz, C. P., Rivera-Seda, A., Ramírez-Lugo, J. S., and Toledo-Hernández, C. (2017). The microbial biosphere of the coral Acropora cervicornis in Northeastern Puerto Rico. PeerJ 5, e3717. doi: 10.7717/peerj.3717.
Hydrozoa	V6	2017	Guo, H., Rischer, M., Sperfeld, M., Weigel, C., Menzel, K. D., Clardy, J., et al. (2017). Natural products and morphogenic activity of γ-Proteobacteria associated with the marine hydroid polyp Hydractinia echinata. Bioorganic &amp; Medicinal Chemistry 25, 6088–6097. doi: 10.1016/j.bmc.2017.06.053.
Coral	V5V6	2017	Hadaidi, G., Röthig, T., Yum, L. K., Ziegler, M., Arif, C., Roder, C., et al. (2017). Stable mucus-associated bacterial communities in bleached and healthy corals of Porites lobata from the Arabian Seas. Sci Rep 7. doi: 10.1038/srep45362.
Coral	V5V6	2017	Jarett, J. K., MacManes, M. D., Morrow, K. M., Pankey, M. S., and Lesser, M. P. (2017). Comparative Genomics of Color Morphs In the Coral Montastraea cavernosa. Sci Rep 7. doi: 10.1038/s41598-017-16371-9.
Coral	V4	2017	Keller-Costa, T., Eriksson, D., Gonçalves, J. M. S., Gomes, N. C. M., Lago-Lestón, A., and Costa, R. (2017). The gorgonian coral Eunicella labiata hosts a distinct prokaryotic consortium amenable to cultivation. FEMS Microbiology Ecology 93. doi: 10.1093/femsec/fix143.
Coral	V4V5	2017	Kellogg, C. A., Goldsmith, D. B., and Gray, M. A. (2017). Biogeographic Comparison of Lophelia-Associated Bacterial Communities in the Western Atlantic Reveals Conserved Core Microbiome. Front. Microbiol. 8. doi: 10.3389/fmicb.2017.00796.
Coral	V6V8	2017	Lee, S. T. M., Davy, S. K., Tang, S.-L., and Kench, P. S. (2017). Water flow buffers shifts in bacterial community structure in heat-stressed Acropora muricata. Sci Rep 7. doi: 10.1038/srep43600.
Coral	V1V3	2017	Pollock, F. J., Wada, N., Torda, G., Willis, B. L., and Bourne, D. G. (2017). White Syndrome-Affected Corals Have a Distinct Microbiome at Disease Lesion Fronts. Appl Environ Microbiol 83. doi: 10.1128/aem.02799-16.
Coral	V5V6	2017	Röthig, T., Yum, L. K., Kremb, S. G., Roik, A., and Voolstra, C. R. (2017). Microbial community composition of deep-sea corals from the Red Sea provides insight into functional adaption to a unique environment. Sci Rep 7. doi: 10.1038/srep44714.
Coral	V6V8	2017	Shiu, J.-H., Keshavmurthy, S., Chiang, P.-W., Chen, H.-J., Lou, S.-P., Tseng, C.-H., et al. (2017). Dynamics of coral-associated bacterial communities acclimated to temperature stress based on recent thermal history. Sci Rep 7. doi: 10.1038/s41598-017-14927-3.
Coral	V4	2017	Staley, C., Kaiser, T., Gidley, M. L., Enochs, I. C., Jones, P. R., Goodwin, K. D., et al. (2017). Differential Impacts of Land-Based Sources of Pollution on the Microbiota of Southeast Florida Coral Reefs. Appl Environ Microbiol 83. doi: 10.1128/aem.03378-16.
Coral	V5V6/V1V2	2017	van de Water, J. A. J. M., Voolstra, C. R., Rottier, C., Cocito, S., Peirano, A., Allemand, D., et al. (2017). Seasonal Stability in the Microbiomes of Temperate Gorgonians and the Red Coral Corallium rubrum Across the Mediterranean Sea. Microb Ecol 75, 274–288. doi: 10.1007/s00248-017-1006-y.
Coral	V3V4	2017	Wessels, W., Sprungala, S., Watson, S.-A., Miller, D. J., and Bourne, D. G. (2017). The microbiome of the octocoral Lobophytum pauciflorum: minor differences between sexes and resilience to short-term stress. FEMS Microbiology Ecology 93. doi: 10.1093/femsec/fix013.
Coral	V1V4	2017	Woo, S., Yang, S.-H., Chen, H.-J., Tseng, Y.-F., Hwang, S.-J., De Palmas, S., et al. (2017). Geographical variations in bacterial communities associated with soft coral Scleronephthya gracillimum. PLoS ONE 12, e0183663. doi: 10.1371/journal.pone.0183663.
Coral	V3V4	2017	Zhou, G., Cai, L., Yuan, T., Tian, R., Tong, H., Zhang, W., et al. (2017). Microbiome dynamics in early life stages of the scleractinian coralAcropora gemmiferain response to elevatedpCO2. Environmental Microbiology 19, 3342–3352. doi: 10.1111/1462-2920.13840.
Coral	V5V6	2017	Ziegler, M., Seneca, F. O., Yum, L. K., Palumbi, S. R., and Voolstra, C. R. (2017). Bacterial community dynamics are linked to patterns of coral heat tolerance. Nat Commun 8. doi: 10.1038/ncomms14213.
Jellyfish	V3V4	2016	Cleary, D. F. R., Becking, L. E., Polónia, A. R. M., Freitas, R. M., and Gomes, N. C. M. (2016). Jellyfish-associated bacterial communities and bacterioplankton in Indonesian Marine lakes. FEMS Microbiology Ecology 92. doi: 10.1093/femsec/fiw064.
Coral	V4	2016	Hernández-Zulueta, J., Araya, R., Vargas-Ponce, O., Díaz-Pérez, L., Rodríguez-Troncoso, A. P., Ceh, J., et al. (2016). First deep screening of bacterial assemblages associated with corals of the Tropical Eastern Pacific. FEMS Microbiology Ecology 92, fiw196. doi: 10.1093/femsec/fiw196.
Coral	V4V5	2016	Kellogg, C. A., Ross, S. W., and Brooke, S. D. (2016). Bacterial community diversity of the deep-sea octocoralParamuricea placomus. PeerJ 4, e2529. doi: 10.7717/peerj.2529.
Coral	V4V5	2016	Lawler, S. N., Kellogg, C. A., France, S. C., Clostio, R. W., Brooke, S. D., and Ross, S. W. (2016). Coral-Associated Bacterial Diversity Is Conserved across Two Deep-Sea Anthothela Species. Front. Microbiol. 7. doi: 10.3389/fmicb.2016.00458.
Coral	V1V3	2016	McCauley, E. P., Haltli, B., Correa, H., and Kerr, R. G. (2016). Spatial and temporal investigation of the microbiome of the Caribbean octocoralErythropodium caribaeorum. FEMS Microbiology Ecology 92, fiw147. doi: 10.1093/femsec/fiw147.
Coral	V6	2016	Meyer, J. L., Rodgers, J. M., Dillard, B. A., Paul, V. J., and Teplitski, M. (2016). Epimicrobiota Associated with the Decay and Recovery of Orbicella Corals Exhibiting Dark Spot Syndrome. Front. Microbiol. 7. doi: 10.3389/fmicb.2016.00893.
Sea Anemone	Complete+V1V4	2016	Murray, A. E., Rack, F. R., Zook, R., Williams, M. J. M., Higham, M. L., Broe, M., Kaufmann, R. S., & Daly, M. (2016). Microbiome Composition and Diversity of the Ice-Dwelling Sea Anemone,Edwardsiella andrillae. In Integrative and Comparative Biology (Vol. 56, Issue 4, pp. 542–555). Oxford University Press (OUP). https://doi.org/10.1093/icb/icw095
Coral	V1V2	2016	van de Water, J. A. J. M., Melkonian, R., Junca, H., Voolstra, C. R., Reynaud, S., Allemand, D., et al. (2016). Spirochaetes dominate the microbial community associated with the red coral Corallium rubrum on a broad geographic scale. Sci Rep 6. doi: 10.1038/srep27277.
Coral	V5V6	2016	van de Water, J. A. J. M., Melkonian, R., Voolstra, C. R., Junca, H., Beraud, E., Allemand, D., et al. (2016). Comparative Assessment of Mediterranean Gorgonian-Associated Microbial Communities Reveals Conserved Core and Locally Variant Bacteria. Microb Ecol 73, 466–478. doi: 10.1007/s00248-016-0858-x.
Coral	V1V2	2016	Yang, S.-H., Tseng, C.-H., Huang, C.-R., Chen, C.-P., Tandon, K., Lee, S. T. M., et al. (2017). Long-Term Survey Is Necessary to Reveal Various Shifts of Microbial Composition in Corals. Front. Microbiol. 8. doi: 10.3389/fmicb.2017.01094.
Coral	V3V4	2016	Zhou, G., Yuan, T., Cai, L., Zhang, W., Tian, R., Tong, H., et al. (2016). Changes in microbial communities, photosynthesis and calcification of the coral Acropora gemmifera in response to ocean acidification. Sci Rep 6. doi: 10.1038/srep35971.
Coral	V4	2015	Beltrán, Y., Cerqueda-García, D., Taş, N., Thomé, P. E., Iglesias-Prieto, R., and Falcón, L. I. (2015). Microbial composition of biofilms associated with lithifying rubble ofAcropora palmatabranches. FEMS Microbiology Ecology 92, fiv162. doi: 10.1093/femsec/fiv162.
Coral	V6	2015	Gignoux-Wolfsohn, S. A., and Vollmer, S. V. (2015). Identification of Candidate Coral Pathogens on White Band Disease-Infected Staghorn Coral. PLoS ONE 10, e0134416. doi: 10.1371/journal.pone.0134416.
sea anemone	V1V4	2015	Har, J. Y., Helbig, T., Lim, J. H., Fernando, S. C., Reitzel, A. M., Penn, K., & Thompson, J. R. (2015). Microbial diversity and activity in the Nematostella vectensis holobiont: insights from 16S rRNA gene sequencing, isolate genomes, and a pilot-scale survey of gene expression. In Frontiers in Microbiology (Vol. 6). Frontiers Media SA. https://doi.org/10.3389/fmicb.2015.00818
Coral	V1V2	2015	Kemp, D. W., Rivers, A. R., Kemp, K. M., Lipp, E. K., Porter, J. W., and Wares, J. P. (2015). Spatial Homogeneity of Bacterial Communities Associated with the Surface Mucus Layer of the Reef-Building Coral Acropora palmata. PLoS ONE 10, e0143790. doi: 10.1371/journal.pone.0143790.Kemp, D. W., Rivers, A. R., Kemp, K. M., Lipp, E. K., Porter, J. W., and Wares, J. P. (2015). Spatial Homogeneity of B…
Coral	V6V8	2015	Lee, S. T. M., Davy, S. K., Tang, S.-L., Fan, T.-Y., and Kench, P. S. (2015). Successive shifts in the microbial community of the surface mucus layer and tissues of the coralAcropora muricataunder thermal stress. FEMS Microbiology Ecology 91, fiv142. doi: 10.1093/femsec/fiv142.
Coral	V3V5	2015	Ng, J. C. Y., Chan, Y., Tun, H. M., Leung, F. C. C., Shin, P. K. S., and Chiu, J. M. Y. (2015). Pyrosequencing of the bacteria associated with Platygyra carnosus corals with skeletal growth anomalies reveals differences in bacterial community composition in apparently healthy and diseased tissues. Front. Microbiol. 6. doi: 10.3389/fmicb.2015.01142.
Coral	V6V8	2015	Pantos, O., Bongaerts, P., Dennis, P. G., Tyson, G. W., and Hoegh-Guldberg, O. (2015). Habitat-specific environmental conditions primarily control the microbiomes of the coral Seriatopora hystrix. ISME J 9, 1916–1927. doi: 10.1038/ismej.2015.3.
Coral	V5V6	2015	Roder, C., Bayer, T., Aranda, M., Kruse, M., and Voolstra, C. R. (2015). Microbiome structure of the fungid coral <scp>C</scp> tenactis echinata aligns with environmental differences. Mol Ecol 24, 3501–3511. doi: 10.1111/mec.13251.
Jellyfish	V1V2	2015	Weiland-Bräuer, N., Neulinger, S. C., Pinnow, N., Künzel, S., Baines, J. F., and Schmitz, R. A. (2015). Composition of Bacterial Communities Associated with Aurelia aurita Changes with Compartment, Life Stage, and Population. Appl Environ Microbiol 81, 6038–6052. doi: 10.1128/aem.01601-15.

## Sheet: S3
V1V2 (ASV0004)	GATGAACGCTGGCGGCATGCCTAATACATGCAAGTCGAACGAAGTGTTTACACTTAGTGGCGAACGGGTGAGTAACACGTACCTAACCTACCCTTTAGTGTGGGATAACAGTTAGAAATGACTGCTAATACCGCATATGATTCAAATAATAATATTTGAAATTGAAAGACGCGTTTGCGTCGCTAAAGAATGGGGGTGCGGCGTATTAGCTAGTTGGTAGAGTAATAGCCTACCAAGGCGATGATACGTAGCCGACTTGAGAGAGTGATCGGCCACATCGGGACTGAGATACGGCCCGA
V3V4 (ASV0003)	TAGGGAATTTTCCACAATGGACGAAAGTCTGATGGAGCAATGCCGCGTGATTGATGACAGCCCTAGGGTTGTAAAGATCTGTTGTTAGAGAAGAACAAGTCATATAGGAAATGATATGGCCTTGACGGTATCTAACCAGAAAGCCACGGCTAACTATGTGCCAGCAGCCGCGGTAATACATAGGTGGCAAGCGTTATCCGGAATTATTGGGCGTAAAGAGTGCGCGGACGGTTTTACAAGTTTAAGGTCCAATCCCAAGGCTCAACCTTGGTTAGCCTTAAAAACTGTATAACTAGAATAAAGCGGAGGTTGATGGAATTCCATATGTAGCGGTGGAATGCGTAGATATATGGAGGAACACCAGTGGCGAAAGCGGTCAACCACACTATTATTGACGTT…
V4V5 (ASV0003)	ACATAGGTGGCAAGCGTTATCCGGAATTATTGGGCGTAAAGAGTGCGCGGACGGTTTTACAAGTTTAAGGTCCAATCCCAAGGCTCAACCTTGGTTAGCCTTAAAAACTGTATAACTAGAATAAAGCGGAGGTTGATGGAATTCCATATGTAGCGGTGGAATGCGTAGATATATGGAGGAACACCAGTGGCGAAAGCGGTCAACCACACTATTATTGACGTTTATGCACGAAAGCGTGGGGAGCAAATAGGATTAGATACCCTAGTAGTCCACGCCGTAAACGATGAGTACTAAGTGTCGGTCATAAGATCGGTACTACAGCTAACGCGTTAAGTACTCCGCCTGAGTAGTATGCTCGCAAGAGTGAA

## Sheet: S4
ASV	Sequence	Primer	Length	Noga069-1-23-M2_S69_L001	Noga070-1-23-M0-5_S70_L001	Kingdom	Phylum	Class	Order	Family	Genus	Species
ASV5	ATTGAACGCTGGCGGCAGGCCTAACACATGCAAGTCGAGCGGATGAAGGGAGCTTGCTCCTGGATTCAGCGGCGGACGGGTGAGTAATGCCTAGGAATCTGCCTGGTAGTGGGGGATAACGTCCGGAAACGGGCGCTAATACCGCATACGTCCTGAGGGAGAAAGTGGGGGATCTTCGGACCTCACGCTATCAGATGAGCCTAGGTCGGATTAGCTAGTTGGTGGGGTAAAGGCCTACCAAGGCGACGATCCGTAACTGGTCTGAGAGGATGATCAGTCACACTGGAACTGAGACACGGTCCAG	V1V2	304	2163	2375	Bacteria	Proteobacteria	Gammaproteobacteria	Pseudomonadales	Pseudomonadaceae	Pseudomonas	NA
ASV4	ATTGAACGCTGGCGGCAGGCCTAACACATGCAAGTCGAACGGTAACAGGAAGCAGCTTGCTGCTTCGCTGACGAGTGGCGGACGGGTGAGTAATGTCTGGGAAACTGCCTGATGGAGGGGGATAACTACTGGAAACGGTGGCTAATACCGCATAACGTCGCAAGACCAAAGAGGGGGACCTTCGGGCCTCTTGCCATCAGATGTGCCCAGATGGGATTAGCTTGTTGGTGAGGTAACGGCTCACCAAGGCGACGATCCCTAGCTGGTCTGAGAGGATGACCAGCCACACTGGAACTGAGACACGGTCCAG	V1V2	310	2541	2332	Bacteria	Proteobacteria	Gammaproteobacteria	Enterobacterales	Enterobacteriaceae	Salmonella	NA
ASV12	ATTGAACGCTGGCGGCAGGCCTAACACATGCAAGTCGAACGGTAACAGGAAGCAGCTTGCTGCTTCGCTGACGAGTGGCGGACGGGTGAGTAATGTCTGGGAAACTGCCTGATGGAGGGGGATAACTACTGGAAACGGTGGCTAATACCGCATAACGTCGCAAGACCAAAGAGGGGGACCTTCGGGCCTCTTGCCATCAGATGTGCCCAGATGGGATTAGCTAGTTGGTGAGGTAACGGCTCACCAAGGCGACGATCCCTAGCTGGTCTGAGAGGATGACCAGCCACACTGGAACTGAGACACGGTCCAG	V1V2	310	1078	1095	Bacteria	Proteobacteria	Gammaproteobacteria	Enterobacterales	Enterobacteriaceae	Salmonella	NA
ASV14	ATTGAACGCTGGCGGCAGGCCTAACACATGCAAGTCGAACGGTAACAGGAAACAGCTTGCTGTTTCGCTGACGAGTGGCGGACGGGTGAGTAATGTCTGGGAAACTGCCTGATGGAGGGGGATAACTACTGGAAACGGTAGCTAATACCGCATAACGTCGCAAGACCAAAGAGGGGGACCTTCGGGCCTCTTGCCATCAGATGTGCCCAGATGGGATTAGCTAGTAGGTGGGGTAACGGCTCACCTAGGCGACGATCCCTAGCTGGTCTGAGAGGATGACCAGCCACACTGGAACTGAGACACGGTCCAG	V1V2	310	946	981	Bacteria	Proteobacteria	Gammaproteobacteria	Enterobacterales	Enterobacteriaceae	Escherichia-Shigella	NA
ASV15	ATTGAACGCTGGCGGCAGGCCTAACACATGCAAGTCGAACGGTAACAGGAAGAAGCTTGCTTCTTTGCTGACGAGTGGCGGACGGGTGAGTAATGTCTGGGAAACTGCCTGATGGAGGGGGATAACTACTGGAAACGGTAGCTAATACCGCATAACGTCGCAAGACCAAAGAGGGGGACCTTCGGGCCTCTTGCCATCGGATGTGCCCAGATGGGATTAGCTAGTAGGTGGGGTAACGGCTCACCTAGGCGACGATCCCTAGCTGGTCTGAGAGGATGACCAGCCACACTGGAACTGAGACACGGTCCAG	V1V2	310	888	896	Bacteria	Proteobacteria	Gammaproteobacteria	Enterobacterales	Enterobacteriaceae	Escherichia-Shigella	NA
ASV18	ATTGAACGCTGGCGGCAGGCCTAACACATGCAAGTCGAACGGTAACAGGAAACAGCTTGCTGTTTCGCTGACGAGTGGCGGACGGGTGAGTAATGTCTGGGAAACTGCCTGATGGAGGGGGATAACTACTGGAAACGGTAGCTAATACCGCATAACGTCGCAAGACCAAAGAGGGGGACCTTCGGGCCTCTTGCCATCGGATGTGCCCAGATGGGATTAGCTAGTAGGTGGGGTAACGGCTCACCTAGGCGACGATCCCTAGCTGGTCTGAGAGGATGACCAGCCACACTGGAACTGAGACACGGTCCAG	V1V2	310	621	628	Bacteria	Proteobacteria	Gammaproteobacteria	Enterobacterales	Enterobacteriaceae	Escherichia-Shigella	NA
ASV19	ATTGAACGCTGGCGGCAGGCCTAACACATGCAAGTCGAACGGTAACAGGAAGCAGCTTGCTGCTTTGCTGACGAGTGGCGGACGGGTGAGTAATGTCTGGGAAACTGCCTGATGGAGGGGGATAACTACTGGAAACGGTGGCTAATACCGCATAACGTCGCAAGACCAAAGAGGGGGACCTTCGGGCCTCTTGCCATCAGATGTGCCCAGATGGGATTAGCTTGTTGGTGAGGTAACGGCTCACCAAGGCGACGATCCCTAGCTGGTCTGAGAGGATGACCAGCCACACTGGAACTGAGACACGGTCCAG	V1V2	310	600	566	Bacteria	Proteobacteria	Gammaproteobacteria	Enterobacterales	Enterobacteriaceae	Salmonella	NA
ASV20	ATTGAACGCTGGCGGCAGGCCTAACACATGCAAGTCGAACGGTAACAGGAAACAGCTTGCTGTTTCGCTGACGAGTGGCGGACGGGTGAGTAATGTCTGGGAAACTGCCTGATGGAGGGGGATAACTACTGGAAACGGTAGCTAATACCGCATAACGTCGCAAGACCAAAGAGGGGGACCCTCGGGCCTCTTGCCATCGGATGTGCCCAGATGGGATTAGCTTGTTGGTGGGGTAACGGCTCACCAAGGCGACGATCCCTAGCTGGTCTGAGAGGATGACCAGCCACACTGGAACTGAGACACGGTCCAG	V1V2	310	509	479	Bacteria	Proteobacteria	Gammaproteobacteria	Enterobacterales	Enterobacteriaceae	Escherichia-Shigella	NA
ASV21	ATTGAACGCTGGCGGCAGGCCTAACACATGCAAGTCGAACGGTAACAGGAAGCAGCTTGCTGCTTCGCTGACGAGTGGCGGACGGGTGAGTAATGTCTGGGAAACTGCCTGATGGAGGGGGATAACTACTGGAAACGGTAGCTAATACCGCATAATGTCGCAAGACCAAAGAGGGGGACCTTCGGGCCTCTTGCCATCGGATGTGCCCAGATGGGATTAGCTTGTTGGTGGGGTAACGGCTCACCAAGGCGACGATCCCTAGCTGGTCTGAGAGGATGACCAGCCACACTGGAACTGAGACACGGTCCAG	V1V2	310	490	486	Bacteria	Proteobacteria	Gammaproteobacteria	Enterobacterales	Enterobacteriaceae	Escherichia-Shigella	NA
ASV1	GACGAACGCTGGCGGCGTGCCTAATACATGCAAGTCGAGCGGACAGATGGGAGCTTGCTCCCTGATGTTAGCGGCGGACGGGTGAGTAACACGTGGGTAACCTGCCTGTAAGACTGGGATAACTCCGGGAAACCGGGGCTAATACCGGATGCTTGTTTGAACCGCATGGTTCAAACATAAAAGGTGGCTTCGGCTACCACTTACAGATGGACCCGCGGCGCATTAGCTAGTTGGTGAGGTAATGGCTCACCAAGGCAACGATGCGTAGCCGACCTGAGAGGGTGATCGGCCACACTGGGACTGAGACACGGCCCAG	V1V2	316	4656	5329	Bacteria	Firmicutes	Bacilli	Bacillales	Bacillaceae	Bacillus	NA
ASV6	GACGAACGCTGGCGGCGTGCCTAATACATGCAAGTCGAGCGGACAGATGGGAGCTTGCTCCCTGATGTTAGCGGCGGACGGGTGAGTAACACGTGGGTAACCTGCCTGTAAGACTGGGATAACTCCGGGAAACCGGGGCTAATACCGGATGCTTGTTTGAACCGCATGGTTCAAACATAAAAGGTGGCTTCGGCTACCACTTACAGATGGACCCGCGGCGCATTAGCTAGTTGGTGAGGTAATGGCTCACCAAGGCGACGATGCGTAGCCGACCTGAGAGGGTGATCGGCCACACTGGGACTGAGACACGGCCCAG	V1V2	316	2166	2451	Bacteria	Firmicutes	Bacilli	Bacillales	Bacillaceae	Bacillus	NA
ASV2	GATGAACGCTGGCGGCGTGCCTAATACATGCAAGTCGAGCGAACGGACGAGAAGCTTGCTTCTCTGATGTTAGCGGCGGACGGGTGAGTAACACGTGGATAACCTACCTATAAGACTGGGATAACTTCGGGAAACCGGAGCTAATACCGGATAATATTTTGAACCGCATGGTTCAAAAGTGAAAGACGGTCTTGCTGTCACTTATAGATGGATCCGCGCTGCATTAGCTAGTTGGTAAGGTAACGGCTTACCAAGGCAACGATGCATAGCCGACCTGAGAGGGTGATCGGCCACACTGGAACTGAGACACGGTCCAG	V1V2	317	3593	3875	Bacteria	Firmicutes	Bacilli	Staphylococcales	Staphylococcaceae	Staphylococcus	NA
ASV17	GATGAACGCTGGCGGCGTGCCTAATACATGCAAGTCGAGCGAACGGACGAGAAGCTTGCTTCTCTGATGTTAGCGGCGGACGGGTGAGTAACACGTGGATAACCTACCTATAAGACTGGGATAACTTCGGGAAACCGGAGCTAATACCGGATAATATTTTGAACCGCATGGTTCAAAAGTAAAAGACGGTCTTGCTGTCACTTATAGATGGATCCGCGCTGCATTAGCTAGTTGGTAAGGTAACGGCTTACTAAGGCAACGATGCATAGCCGACCTGAGAGGGTGATCGGCCACACTGGAACTGAGACACGGTCCAG	V1V2	317	691	797	Bacteria	Firmicutes	Bacilli	Staphylococcales	Staphylococcaceae	Staphylococcus	NA
ASV10	GACGAACGCTGGCGGCGTGCCTAATACATGCAAGTCGAACGAACGGAGGAAGAGCTTGCTCTTCCAAAGTTAGTGGCGGACGGGTGAGTAACACGTGGGCAACCTGCCTGTAAGTTGGGGATAACTCCGGGAAACCGGGGCTAATACCGAATGATAAAGTGTGGCGCATGCCACGCTTTTGAAAGATGGTTTCGGCTATCGCTTACAGATGGGCCCGCGGTGCATTAGCTAGTTGGTAGGGTAATGGCCTACCAAGGCAACGATGCATAGCCGACCTGAGAGGGTGATCGGCCACACTGGGACTGAGACACGGCCCAG	V1V2	318	1193	1371	Bacteria	Firmicutes	Bacilli	Lactobacillales	Listeriaceae	Listeria	monocytogenes
ASV16	GACGAACGCTGGCGGCGTGCCTAATACATGCAAGTCGAACGAACGGAGGAAGAGCTTGCTCTTCCAAAGTTAGTGGCGGACGGGTGAGTAACACGTGGGCAACCTGCCTGTAAGTTGGGGATAACTCCGGGAAACCGGGGCTAATACCGAATGATAAAGTGTGGCGCATGCCATGCTTTTGAAAGATGGTTTCGGCTATCGCTTACAGATGGGCCCGCGGTGCATTAGCTAGTTGGTAGGGTAATGGCCTACCAAGGCAACGATGCATAGCCGACCTGAGAGGGTGATCGGCCACACTGGGACTGAGACACGGCCCAG	V1V2	318	827	912	Bacteria	Firmicutes	Bacilli	Lactobacillales	Listeriaceae	Listeria	monocytogenes
ASV22	GACGAACGCTGGCGGCGTGCCTAATACATGCAAGTCGAACGAACGGAGGAAGAGCTTGCTCTTCCAAAGTTAGTGGCGGACGGGTGAGTAACACGTGGGCAACCTGCCTGTAAGTTGGGGATAACTCCGGGAAACCGGGGCTAATACCGAATGATAAAGTTTGGCGCATGCCACGCTTTTGAAAGATGGTTTCGGCTATCGCTTACAGATGGGCCCGCGGTGCATTAGCTAGTTGGTAGGGTAATGGCCTACCAAGGCAACGATGCATAGCCGACCTGAGAGGGTGATCGGCCACACTGGGACTGAGACACGGCCCAG	V1V2	318	373	461	Bacteria	Firmicutes	Bacilli	Lactobacillales	Listeriaceae	Listeria	monocytogenes
ASV3	GACGAACGCTGGCGGCGTGCCTAATACATGCAAGTCGAACGCTTCTTTCCTCCCGAGTGCTTGCACTCAATTGGAAAGAGGAGTGGCGGACGGGTGAGTAACACGTGGGTAACCTACCCATCAGAGGGGGATAACACTTGGAAACAGGTGCTAATACCGCATAACAGTTTATGCCGCATGGCATAAGAGTGAAAGGCGCTTTCGGGTGTCGCTGATGGATGGACCCGCGGTGCATTAGCTAGTTGGTGAGGTAACGGCTCACCAAGGCCACGATGCATAGCCGACCTGAGAGGGTGATCGGCCACACTGGGACTGAGACACGGCCCAG	V1V2	328	3421	3812	Bacteria	Firmicutes	Bacilli	Lactobacillales	Enterococcaceae	Enterococcus	NA
ASV7	GATGAACGCCGGCGGTGTGCCTAATACATGCAAGTCGAACGCGTTGGCCCAATTGATTGATGGTGCTTGCACCTGATTGATTTTGGTCGCCAACGAGTGGCGGACGGGTGAGTAACACGTAGGTAACCTGCCCAGAAGCGGGGGACAACATTTGGAAACAGATGCTAATACCGCATAACAACGTTGTTCGCATGAACAACGCTTAAAAGATGGCTTCTCGCTATCACTTCTGGATGGACCTGCGGTGCATTAGCTTGTTGGTGGGGTAACGGCCTACCAAGGCGATGATGCATAGCCGAGTTGAGAGACTGATCGGCCACAATGGGACTGAGACACGGCCCAT	V1V2	343	1515	1495	Bacteria	Firmicutes	Bacilli	Lactobacillales	Lactobacillaceae	Limosilactobacillus	NA
ASV8	GATGAACGCCGGCGGTGTGCCTAATACATGCAAGTCGAACGCGTTGGCCCAATTGATTGACGGTGCTTGCACCTGATTGATTTTGGTCGCCAACGAGTGGCGGACGGGTGAGTAACACGTAGGTAACCTGCCCAGAAGCGGGGGACAACATTTGGAAACAGATGCTAATACCGCATAACAACGTTGTTCGCATGAACAACGCTTAAAAGATGGCTTCTCGCTATCACTTCTGGATGGACCTGCGGTGCATTAGCTTGTTGGTGGGGTAATGGCCTACCAAGGCGATGATGCATAGCCGAGTTGAGAGACTGATCGGCCACAATGGGACTGAGACACGGCCCAT	V1V2	343	1114	1256	Bacteria	Firmicutes	Bacilli	Lactobacillales	Lactobacillaceae	Limosilactobacillus	NA
ASV9	GATGAACGCTGGCGGTGTGCCTAATACATGCAAGTCGAACGCGTTGGCCCAATTGATTGATGGTGCTTGCACCTGATTGATTTTGGTCGCCAACGAGTGGCGGACGGGTGAGTAACACGTAGGTAACCTGCCCAGAAGCGGGGGACAACATTTGGAAACAGATGCTAATACCGCATAACAACGTTGTTCGCATGAACAACGCTTAAAAGATGGCTTCTCGCTATCACTTCTGGATGGACCTGCGGTGCATTAGCTTGTTGGTAGGGTAATGGCCTACCAAGGCGATGATGCATAGCCGAGTTGAGAGACTGATCGGCCACAATGGGACTGAGACACGGCCCAT	V1V2	343	1142	1227	Bacteria	Firmicutes	Bacilli	Lactobacillales	Lactobacillaceae	Limosilactobacillus	NA
ASV11	GATGAACGCCGGCGGTGTGCCTAATACATGCAAGTCGAACGCGTTGGCCCAATTGATTGATGGTGCTTGCACCTGATTGATTTTGGTCGCCAACGAGTGGCGGACGGGTGAGTAACACGTAGGTAACCTGCCCAGAAGCGGGGGACAACATTTGGAAACAGATGCTAATACCGCATAACAGCGTTGTTCGCATGAACAACGCTTAAAAGATGGCTTCTCGCTATCACTTCTGGATGGACCTGCGGTGCATTAGCTTGTTGGTGGGGTAACGGCCTACCAAGGCGATGATGCATAGCCGAGTTGAGAGACTGATCGGCCACAATGGGACTGAGACACGGCCCAT	V1V2	343	1044	1181	Bacteria	Firmicutes	Bacilli	Lactobacillales	Lactobacillaceae	Limosilactobacillus	NA
ASV13	GATGAACGCCGGCGGTGTGCCTAATACATGCAAGTCGAACGCGTTGGCCCAATTGATTGATGGTGCTTGCACCTGATTGATTTTGGTTGCCAGCGAGTGGCGGACGGGTGAGTAACACGTAGGTAACCTGCCCAGAAGCGGGGGACAACATTTGGAAACAGATGCTAATACCGCATAACAACGTTGTTCGCATGAACAACGCTTAAAAGATGGCTTCTCGCTATCACTTCTGGATGGACCTGCGGTGCATTAGCTTGTTGGTGGGGTAACGGCCTACCAAGGCGATGATGCATAGCCGAGTTGAGAGACTGATCGGCCACAATGGGACTGAGACACGGCCCAT	V1V2	343	924	1102	Bacteria	Firmicutes	Bacilli	Lactobacillales	Lactobacillaceae	Limosilactobacillus	NA
ASV2	ACGGAGGGTGCAAGCGTTAATCGGAATTACTGGGCGTAAAGCGCACGCAGGCGGTCTGTCAAGTCGGATGTGAAATCCCCGGGCTCAACCTGGGAACTGCATTCGAAACTGGCAGGCTTGAGTCTTGTAGAGGGGGGTAGAATTCCAGGTGTAGCGGTGAAATGCGTAGAGATCTGGAGGAATACCGGTGGCGAAGGCGGCCCCCTGGACAAAGACTGACGCTCAGGTGCGAAAGCGTGGGGAGCAAACAGGATTAGATACCCTGGTAGTCCACGCCGTAAACGATGTCTACTTGGAGGTTGTGCCCTTGAGGCGTGGCTTCCGGAGCTAACGCGTTAAGTAGACCGCCTGGGGAGTACGGCCGCAAGGTTAAA	V4V5	374	3683	5225	Bacteria	Proteobacteria	Gammaproteobacteria	Enterobacterales	Enterobacteriaceae	Salmonella	NA
ASV4	ACGGAGGGTGCAAGCGTTAATCGGAATTACTGGGCGTAAAGCGCACGCAGGCGGTTTGTTAAGTCAGATGTGAAATCCCCGGGCTCAACCTGGGAACTGCATCTGATACTGGCAAGCTTGAGTCTCGTAGAGGGGGGTAGAATTCCAGGTGTAGCGGTGAAATGCGTAGAGATCTGGAGGAATACCGGTGGCGAAGGCGGCCCCCTGGACGAAGACTGACGCTCAGGTGCGAAAGCGTGGGGAGCAAACAGGATTAGATACCCTGGTAGTCCACGCCGTAAACGATGTCGACTTGGAGGTTGTGCCCTTGAGGCGTGGCTTCCGGAGCTAACGCGTTAAGTCGACCGCCTGGGGAGTACGGCCGCAAGGTTAAA	V4V5	374	3278	4501	Bacteria	Proteobacteria	Gammaproteobacteria	Enterobacterales	Enterobacteriaceae	Escherichia-Shigella	NA
ASV6	ACGAAGGGTGCAAGCGTTAATCGGAATTACTGGGCGTAAAGCGCGCGTAGGTGGTTCAGCAAGTTGGATGTGAAATCCCCGGGCTCAACCTGGGAACTGCATCCAAAACTACTGAGCTAGAGTACGGTAGAGGGTGGTGGAATTTCCTGTGTAGCGGTGAAATGCGTAGATATAGGAAGGAACACCAGTGGCGAAGGCGACCACCTGGACTGATACTGACACTGAGGTGCGAAAGCGTGGGGAGCAAACAGGATTAGATACCCTGGTAGTCCACGCCGTAAACGATGTCGACTAGCCGTTGGGATCCTTGAGATCTTAGTGGCGCAGCTAACGCGATAAGTCGACCGCCTGGGGAGTACGGCCGCAAGGTTAAA	V4V5	374	1686	2114	Bacteria	Proteobacteria	Gammaproteobacteria	Pseudomonadales	Pseudomonadaceae	Pseudomonas	NA
ASV1	ACGTAGGTGGCAAGCGTTATCCGGATTTATTGGGCGTAAAGAGAGTGCAGGCGGTTTTCTAAGTCTGATGTGAAAGCCTTCGGCTTAACCGGAGAAGTGCATCGGAAACTGGATAACTTGAGTGCAGAAGAGGGTAGTGGAACTCCATGTGTAGCGGTGGAATGCGTAGATATATGGAAGAACACCAGTGGCGAAGGCGGCTACCTGGTCTGCAACTGACGCTGAGACTCGAAAGCATGGGTAGCGAACAGGATTAGATACCCTGGTAGTCCATGCCGTAAACGATGAGTGCTAGGTGTTGGAGGGTTTCCGCCCTTCAGTGCCGGAGCTAACGCATTAAGCACTCCGCCTGGGGAGTACGACCGCAAGGTTGAA	V4V5	375	5436	5342	Bacteria	Firmicutes	Bacilli	Lactobacillales	Lactobacillaceae	Limosilactobacillus	NA
ASV3	ACGTAGGTGGCAAGCGTTGTCCGGAATTATTGGGCGTAAAGGGCTCGCAGGCGGTTCCTTAAGTCTGATGTGAAAGCCCCCGGCTCAACCGGGGAGGGTCATTGGAAACTGGGGAACTTGAGTGCAGAAGAGGAGAGTGGAATTCCACGTGTAGCGGTGAAATGCGTAGAGATGTGGAGGAACACCAGTGGCGAAGGCGACTCTCTGGTCTGTAACTGACGCTGAGGAGCGAAAGCGTGGGGAGCGAACAGGATTAGATACCCTGGTAGTCCACGCCGTAAACGATGAGTGCTAAGTGTTAGGGGGTTTCCGCCCCTTAGTGCTGCAGCTAACGCATTAAGCACTCCGCCTGGGGAGTACGGTCGCAAGACTGAA	V4V5	375	3828	4626	Bacteria	Firmicutes	Bacilli	Bacillales	Bacillaceae	Bacillus	NA
ASV5	ACGTAGGTGGCAAGCGTTATCCGGAATTATTGGGCGTAAAGCGCGCGTAGGCGGTTTTTTAAGTCTGATGTGAAAGCCCACGGCTCAACCGTGGAGGGTCATTGGAAACTGGAAAACTTGAGTGCAGAAGAGGAAAGTGGAATTCCATGTGTAGCGGTGAAATGCGCAGAGATATGGAGGAACACCAGTGGCGAAGGCGACTTTCTGGTCTGTAACTGACGCTGATGTGCGAAAGCGTGGGGATCAAACAGGATTAGATACCCTGGTAGTCCACGCCGTAAACGATGAGTGCTAAGTGTTAGGGGGTTTCCGCCCCTTAGTGCTGCAGCTAACGCATTAAGCACTCCGCCTGGGGAGTACGACCGCAAGGTTGAA	V4V5	375	2839	3539	Bacteria	Firmicutes	Bacilli	Staphylococcales	Staphylococcaceae	Staphylococcus	NA
ASV7	ACGTAGGTGGCAAGCGTTGTCCGGATTTATTGGGCGTAAAGCGAGCGCAGGCGGTTTCTTAAGTCTGATGTGAAAGCCCCCGGCTCAACCGGGGAGGGTCATTGGAAACTGGGAGACTTGAGTGCAGAAGAGGAGAGTGGAATTCCATGTGTAGCGGTGAAATGCGTAGATATATGGAGGAACACCAGTGGCGAAGGCGGCTCTCTGGTCTGTAACTGACGCTGAGGCTCGAAAGCGTGGGGAGCAAACAGGATTAGATACCCTGGTAGTCCACGCCGTAAACGATGAGTGCTAAGTGTTGGAGGGTTTCCGCCCTTCAGTGCTGCAGCAAACGCATTAAGCACTCCGCCTGGGGAGTACGACCGCAAGGTTGAA	V4V5	375	1471	2002	Bacteria	Firmicutes	Bacilli	Lactobacillales	Enterococcaceae	Enterococcus	NA
ASV8	ACGTAGGTGGCAAGCGTTGTCCGGATTTATTGGGCGTAAAGCGCGCGCAGGCGGTCTTTTAAGTCTGATGTGAAAGCCCCCGGCTTAACCGGGGAGGGTCATTGGAAACTGGAAGACTGGAGTGCAGAAGAGGAGAGTGGAATTCCACGTGTAGCGGTGAAATGCGTAGATATGTGGAGGAACACCAGTGGCGAAGGCGACTCTCTGGTCTGTAACTGACGCTGAGGCGCGAAAGCGTGGGGAGCAAACAGGATTAGATACCCTGGTAGTCCACGCCGTAAACGATGAGTGCTAAGTGTTAGGGGGTTTCCGCCCCTTAGTGCTGCAGCTAACGCATTAAGCACTCCGCCTGGGGAGTACGACCGCAAGGTTGAA	V4V5	375	1146	1621	Bacteria	Firmicutes	Bacilli	Lactobacillales	Listeriaceae	Listeria	NA
ASV1	GGAATATTGCACAATGGGCGCAAGCCTGATGCAGCCATGCCGCGTGTATGAAGAAGGCCTTCGGGTTGTAAAGTACTTTCAGCGGGGAGGAAGGTGTTGTGGTTAATAACCGCAGCAATTGACGTTACCCGCAGAAGAAGCACCGGCTAACTCCGTGCCAGCAGCCGCGGTAATACGGAGGGTGCAAGCGTTAATCGGAATTACTGGGCGTAAAGCGCACGCAGGCGGTCTGTCAAGTCGGATGTGAAATCCCCGGGCTCAACCTGGGAACTGCATTCGAAACTGGCAGGCTTGAGTCTTGTAGAGGGGGGTAGAATTCCAGGTGTAGCGGTGAAATGCGTAGAGATCTGGAGGAATACCGGTGGCGAAGGCGGCCCCCTGGACAAAGACTGACGCTCA…	V3V4	428	5760	5294	Bacteria	Proteobacteria	Gammaproteobacteria	Enterobacterales	Enterobacteriaceae	Salmonella	NA
ASV2	GGAATCTTCCACAATGGGCGCAAGCCTGATGGAGCAACACCGCGTGAGTGAAGAAGGGTTTCGGCTCGTAAAGCTCTGTTGTTAAAGAAGAACACGTATGAGAGTAACTGTTCATACGTTGACGGTATTTAACCAGAAAGTCACGGCTAACTACGTGCCAGCAGCCGCGGTAATACGTAGGTGGCAAGCGTTATCCGGATTTATTGGGCGTAAAGAGAGTGCAGGCGGTTTTCTAAGTCTGATGTGAAAGCCTTCGGCTTAACCGGAGAAGTGCATCGGAAACTGGATAACTTGAGTGCAGAAGAGGGTAGTGGAACTCCATGTGTAGCGGTGGAATGCGTAGATATATGGAAGAACACCAGTGGCGAAGGCGGCTACCTGGTCTGCAACTGACGCTGA…	V3V4	428	5134	5168	Bacteria	Firmicutes	Bacilli	Lactobacillales	Lactobacillaceae	Limosilactobacillus	NA
ASV4	GGAATATTGCACAATGGGCGCAAGCCTGATGCAGCCATGCCGCGTGTATGAAGAAGGCCTTCGGGTTGTAAAGTACTTTCAGCGGGGAGGAAGGGAGTAAAGTTAATACCTTTGCTCATTGACGTTACCCGCAGAAGAAGCACCGGCTAACTCCGTGCCAGCAGCCGCGGTAATACGGAGGGTGCAAGCGTTAATCGGAATTACTGGGCGTAAAGCGCACGCAGGCGGTTTGTTAAGTCAGATGTGAAATCCCCGGGCTCAACCTGGGAACTGCATCTGATACTGGCAAGCTTGAGTCTCGTAGAGGGGGGTAGAATTCCAGGTGTAGCGGTGAAATGCGTAGAGATCTGGAGGAATACCGGTGGCGAAGGCGGCCCCCTGGACGAAGACTGACGCTCA…	V3V4	428	4348	3887	Bacteria	Proteobacteria	Gammaproteobacteria	Enterobacterales	Enterobacteriaceae	Escherichia-Shigella	NA
ASV5	GGAATATTGGACAATGGGCGAAAGCCTGATCCAGCCATGCCGCGTGTGTGAAGAAGGTCTTCGGATTGTAAAGCACTTTAAGTTGGGAGGAAGGGCAGTAAGTTAATACCTTGCTGTTTTGACGTTACCAACAGAATAAGCACCGGCTAACTTCGTGCCAGCAGCCGCGGTAATACGAAGGGTGCAAGCGTTAATCGGAATTACTGGGCGTAAAGCGCGCGTAGGTGGTTCAGCAAGTTGGATGTGAAATCCCCGGGCTCAACCTGGGAACTGCATCCAAAACTACTGAGCTAGAGTACGGTAGAGGGTGGTGGAATTTCCTGTGTAGCGGTGAAATGCGTAGATATAGGAAGGAACACCAGTGGCGAAGGCGACCACCTGGACTGATACTGACACTGA…	V3V4	428	2733	2961	Bacteria	Proteobacteria	Gammaproteobacteria	Pseudomonadales	Pseudomonadaceae	Pseudomonas	NA
ASV6	GGAATCTTCCGCAATGGGCGAAAGCCTGACGGAGCAACGCCGCGTGAGTGATGAAGGTCTTCGGATCGTAAAACTCTGTTATTAGGGAAGAACATATGTGTAAGTAACTGTGCACATCTTGACGGTACCTAATCAGAAAGCCACGGCTAACTACGTGCCAGCAGCCGCGGTAATACGTAGGTGGCAAGCGTTATCCGGAATTATTGGGCGTAAAGCGCGCGTAGGCGGTTTTTTAAGTCTGATGTGAAAGCCCACGGCTCAACCGTGGAGGGTCATTGGAAACTGGAAAACTTGAGTGCAGAAGAGGAAAGTGGAATTCCATGTGTAGCGGTGAAATGCGCAGAGATATGGAGGAACACCAGTGGCGAAGGCGACTTTCTGGTCTGTAACTGACGCTGA…	V3V4	428	2092	2644	Bacteria	Firmicutes	Bacilli	Staphylococcales	Staphylococcaceae	Staphylococcus	NA
ASV7	GGAATCTTCCGCAATGGACGAAAGTCTGACGGAGCAACGCCGCGTGTATGAAGAAGGTTTTCGGATCGTAAAGTACTGTTGTTAGAGAAGAACAAGGATAAGAGTAACTGCTTGTCCCTTGACGGTATCTAACCAGAAAGCCACGGCTAACTACGTGCCAGCAGCCGCGGTAATACGTAGGTGGCAAGCGTTGTCCGGATTTATTGGGCGTAAAGCGCGCGCAGGCGGTCTTTTAAGTCTGATGTGAAAGCCCCCGGCTTAACCGGGGAGGGTCATTGGAAACTGGAAGACTGGAGTGCAGAAGAGGAGAGTGGAATTCCACGTGTAGCGGTGAAATGCGTAGATATGTGGAGGAACACCAGTGGCGAAGGCGACTCTCTGGTCTGTAACTGACGCTGA…	V3V4	428	2159	2093	Bacteria	Firmicutes	Bacilli	Lactobacillales	Listeriaceae	Listeria	NA
ASV8	GGAATCTTCGGCAATGGACGAAAGTCTGACCGAGCAACGCCGCGTGAGTGAAGAAGGTTTTCGGATCGTAAAACTCTGTTGTTAGAGAAGAACAAGGACGTTAGTAACTGAACGTCCCCTGACGGTATCTAACCAGAAAGCCACGGCTAACTACGTGCCAGCAGCCGCGGTAATACGTAGGTGGCAAGCGTTGTCCGGATTTATTGGGCGTAAAGCGAGCGCAGGCGGTTTCTTAAGTCTGATGTGAAAGCCCCCGGCTCAACCGGGGAGGGTCATTGGAAACTGGGAGACTTGAGTGCAGAAGAGGAGAGTGGAATTCCATGTGTAGCGGTGAAATGCGTAGATATATGGAGGAACACCAGTGGCGAAGGCGGCTCTCTGGTCTGTAACTGACGCTGA…	V3V4	428	1968	2166	Bacteria	Firmicutes	Bacilli	Lactobacillales	Enterococcaceae	Enterococcus	NA
ASV9	GGAATATTGCACAATGGGCGCAAGCCTGATGCAGCCATGCCGCGTGTATGAAGAAGGCCTTCGGGTTGTAAAGTACTTTCAGCGGGGAGGAAGGTGTTGCGGTTAATAACCGCAGCAATTGACGTTACCCGCAGAAGAAGCACCGGCTAACTCCGTGCCAGCAGCCGCGGTAATACGGAGGGTGCAAGCGTTAATCGGAATTACTGGGCGTAAAGCGCACGCAGGCGGTCTGTCAAGTCGGATGTGAAATCCCCGGGCTCAACCTGGGAACTGCATTCGAAACTGGCAGGCTTGAGTCTTGTAGAGGGGGGTAGAATTCCAGGTGTAGCGGTGAAATGCGTAGAGATCTGGAGGAATACCGGTGGCGAAGGCGGCCCCCTGGACAAAGACTGACGCTCA…	V3V4	428	924	834	Bacteria	Proteobacteria	Gammaproteobacteria	Enterobacterales	Enterobacteriaceae	Salmonella	NA
ASV10	GGAATATTGCACAATGGGCGCAAGCCTGATGCAGCCATGCCGCGTGTATGAAGAAGGCCTTCGGGTTGTAAAGTACTTTCAGTGGGGAGGAAGGGAGTAAAGTTAATACCTTTGCTCATTGACGTTACCCGCAGAAGAAGCACCGGCTAACTCCGTGCCAGCAGCCGCGGTAATACGGAGGGTGCAAGCGTTAATCGGAATTACTGGGCGTAAAGCGCACGCAGGCGGTTTGTTAAGTCAGATGTGAAATCCCCGGGCTCAACCTGGGAACTGCATCTGATACTGGCAAGCTTGAGTCTCGTAGAGGGGGGTAGAATTCCAGGTGTAGCGGTGAAATGCGTAGAGATCTGGAGGAATACCGGTGGCGAAGGCGGCCCCCTGGACGAAGACTGACGCTCA…	V3V4	428	774	697	Bacteria	Proteobacteria	Gammaproteobacteria	Enterobacterales	Enterobacteriaceae	Escherichia-Shigella	NA
ASV11	GGAATCTTCCGCAATGGGCGAAAGCCTGACGGAGCAACGCCGCGTGAGTGATGAAGGTCTTCGGATCGTAAAGCTCTGTTATTAGGGAAGAACATATGTGTAAGTAACTGTGCACATCTTGACGGTACCTAATCAGAAAGCCACGGCTAACTACGTGCCAGCAGCCGCGGTAATACGTAGGTGGCAAGCGTTATCCGGAATTATTGGGCGTAAAGCGCGCGTAGGCGGTTTTTTAAGTCTGATGTGAAAGCCCACGGCTCAACCGTGGAGGGTCATTGGAAACTGGAAAACTTGAGTGCAGAAGAGGAAAGTGGAATTCCATGTGTAGCGGTGAAATGCGCAGAGATATGGAGGAACACCAGTGGCGAAGGCGACTTTCTGGTCTGTAACTGACGCTGA…	V3V4	428	388	580	Bacteria	Firmicutes	Bacilli	Staphylococcales	Staphylococcaceae	Staphylococcus	aureus
ASV3	GGAATCTTCCGCAATGGACGAAAGTCTGACGGAGCAACGCCGCGTGAGTGATGAAGGTTTTCGGATCGTAAAGCTCTGTTGTTAGGGAAGAACAAGTACCGTTCGAATAGGGCGGTACCTTGACGGTACCTAACCAGAAAGCCACGGCTAACTACGTGCCAGCAGCCGCGGTAATACGTAGGTGGCAAGCGTTGTCCGGAATTATTGGGCGTAAAGGGCTCGCAGGCGGTTCCTTAAGTCTGATGTGAAAGCCCCCGGCTCAACCGGGGAGGGTCATTGGAAACTGGGGAACTTGAGTGCAGAAGAGGAGAGTGGAATTCCACGTGTAGCGGTGAAATGCGTAGAGATGTGGAGGAACACCAGTGGCGAAGGCGACTCTCTGGTCTGTAACTGACGCTG…	V3V4	429	4421	4529	Bacteria	Firmicutes	Bacilli	Bacillales	Bacillaceae	Bacillus	NA

## Sheet: S5
PERMANOVA MERGED DATA							PERMANOVA SEPARATE DATA
All primers	Df	SumOfSqs	R2	F	Pr(>F)		V1V2	Df	SumOfSqs	R2	F	Pr(>F)
Primers	2	1.26527	0.1258	9.97263	0.001		Tissue_type	5	2.24424	0.776691	7.40659	0.001
Tissue_type	5	5.81501	0.578157	18.3331	0.001		Jellyfish_number	2	0.160439	0.055525	1.32373	0.195
Primers:Tissue_type	10	1.07443	0.106825	1.69369	0.014		Residual	8	0.484809	0.167784	NA	NA
Residual	30	1.90312	0.189218	NA	NA		Total	15	2.88948	1	NA	NA
Total	47	10.0578	1	NA	NA
							V3V4	Df	SumOfSqs	R2	F	Pr(>F)
V1V2 vs V3V4	Df	SumOfSqs	R2	F	Pr(>F)		Tissue_type	5	2.23461	0.76905	7.13244	0.001
Primers	1	0.815518	0.126279	10.9512	0.001		Jellyfish_number	2	0.169783	0.0584313	1.35478	0.193
Tissue_type	5	3.78082	0.585443	10.1541	0.001		Residual	8	0.501284	0.172519	NA	NA
Residual	25	1.86172	0.288278	NA	NA		Total	15	2.90568	1	NA	NA
Total	31	6.45805	1	NA	NA
							V4V5	Df	SumOfSqs	R2	F	Pr(>F)
V1V2 vs V4V5	Df	SumOfSqs	R2	F	Pr(>F)		Tissue_type	5	2.5065	0.610091	3.20923	0.001
Primers	1	1.03428	0.147844	12.4357	0.001		Jellyfish_number	2	0.352259	0.0857409	1.12754	0.312
Tissue_type	5	3.88221	0.554939	9.33557	0.001		Residual	8	1.24965	0.304168	NA	NA
Residual	25	2.07926	0.297217	NA	NA		Total	15	4.10841	1	NA	NA
Total	31	6.99576	1	NA	NA
V3V4 vs V4V5	Df	SumOfSqs	R2	F	Pr(>F)
Primers	1	0.123788	0.0428409	1.99238	0.081
Tissue_type	5	2.20652	0.763638	7.10282	0.001
Residual	9	0.559177	0.193521	NA	NA
Total	15	2.88948	1	NA	NA

## Sheet: S6
SIMPER_Primers	species	average	overall	sd	ratio	ava	avb	ord	cusum	p	Primers
Endozoicomonas	Endozoicomonas	0.166449	0.626272	0.118651	1.40285	0.518091	0.516332	1	0.265777	0.647	V1V2_V3V4
Alphaproteobacteria_uncl	Alphaproteobacteria_uncl	0.114375	0.626272	0.131223	0.871606	0.22886	0.000117364	2	0.448405	0.001	V1V2_V3V4	Kruskal-Wallis chi-squared = 33.216, df = 2, p-value = 6.126e-08
Cuneatibacter	Cuneatibacter	0.021296	0.626272	0.0318594	0.668437	0.0425921	0	34	0.628295	0.001	V1V2_V3V4	Kruskal-Wallis chi-squared = 37.223, df = 2, p-value = 8.261e-09
Tenacibaculum	Tenacibaculum	0.0187587	0.626272	0.0256652	0.730899	0.0258586	0.0214487	3	0.6623	0.505	V1V2_V3V4
Gammaproteobacteria_uncl	Gammaproteobacteria_uncl	0.00855082	0.626272	0.0228036	0.374976	0.011246	0.00702981	4	0.692253	0.588	V1V2_V3V4
Endozoicomonas1	Endozoicomonas	0.170091	0.659883	0.120187	1.41521	0.518091	0.463641	1	0.257759	0.502	V1V2_V4V5
Alphaproteobacteria_uncl1	Alphaproteobacteria_uncl	0.114363	0.659883	0.131214	0.871579	0.22886	0.000162423	34	0.482067	0.001	V1V2_V4V5
Cuneatibacter1	Cuneatibacter	0.021296	0.659883	0.0318594	0.668437	0.0425921	0	2	0.655375	0.001	V1V2_V4V5
Tenacibaculum1	Tenacibaculum	0.0192519	0.659883	0.0250161	0.769581	0.0258586	0.0230263	3	0.687648	0.45	V1V2_V4V5
Endozoicomonas2	Endozoicomonas	0.167577	0.535559	0.122661	1.36618	0.516332	0.463641	1	0.312901	0.594	V3V4_V4V5
Alphaproteobacteria_uncl2	Alphaproteobacteria_uncl	0.000122257	0.535559	0.000222316	0.549924	0.000117364	0.000162423	34	0.590215	1	V3V4_V4V5
Cuneatibacter2	Cuneatibacter	0	0.535559	0	NA	0	0	296	0.633297	1	V3V4_V4V5
Tenacibaculum2	Tenacibaculum	0.0169892	0.535559	0.021189	0.801793	0.0214487	0.0230263	4	0.665019	0.724	V3V4_V4V5
Gammaproteobacteria_uncl2	Gammaproteobacteria_uncl	0.00777542	0.535559	0.0198064	0.392571	0.00702981	0.00970477	8	0.690443	0.719	V3V4_V4V5
SIMPER_tissue	species	average	overall	sd	ratio	ava	avb	ord	cusum	p	Tissue_type
Endozoicomonas	Endozoicomonas	0.129044	0.837666	0.0772957	1.66948	0.381665	0.152517	34	0.311731	0.985	Bell_Gonads
Alphaproteobacteria_uncl	Alphaproteobacteria_uncl	0.12079	0.837666	0.172242	0.701282	0.000592525	0.241551	1	0.465782	0.031	Bell_Gonads	Kruskal-Wallis chi-squared = 3.7311, df = 5, p-value = 0.5887
Cuneatibacter	Cuneatibacter	0.0031812	0.837666	0.00561297	0.566759	0.00346201	0.00381181	2	0.60998	0.901	Bell_Gonads	Kruskal-Wallis chi-squared = 1.7339, df = 5, p-value = 0.8846
Tenacibaculum	Tenacibaculum	0.0246254	0.837666	0.0256741	0.959155	0.028114	0.0398824	8	0.650067	0.125	Bell_Gonads
Gammaproteobacteria_uncl	Gammaproteobacteria_uncl	0.0240235	0.837666	0.0334951	0.717224	0.0480646	5.30479e-05	11	0.680033	0.001	Bell_Gonads
Endozoicomonas1	Endozoicomonas	0.208327	0.603516	0.10312	2.02023	0.381665	0.798318	1	0.345188	0.024	Bell_Tentacles
Alphaproteobacteria_uncl1	Alphaproteobacteria_uncl	0.0128092	0.603516	0.0236025	0.542707	0.000592525	0.0254258	34	0.417003	0.978	Bell_Tentacles
Cuneatibacter1	Cuneatibacter	0.0147583	0.603516	0.0236807	0.62322	0.00346201	0.0280689	8	0.472443	0.358	Bell_Tentacles
Tenacibaculum1	Tenacibaculum	0.0151589	0.603516	0.0176035	0.861129	0.028114	0.00817751	11	0.515132	0.719	Bell_Tentacles
Gammaproteobacteria_uncl1	Gammaproteobacteria_uncl	0.0239986	0.603516	0.0334593	0.717248	0.0480646	0.000202208	6	0.556398	0.001	Bell_Tentacles
Bacteroides1	Bacteroides	0.0249042	0.603516	0.034293	0.726219	0.0508973	0.00200597	5	0.596162	0.004	Bell_Tentacles
Synechococcus CC99021	Synechococcus CC9902	0.0017619	0.603516	0.00203644	0.865189	0.00387983	0.00156064	296	0.630097	0.742	Bell_Tentacles
Fulvibacter1	Fulvibacter	0.0334589	0.603516	0.0533525	0.627128	0.0667122	0.000616476	4	0.655215	0.012	Bell_Tentacles
Mycoplasma1	Mycoplasma	0.000827325	0.603516	0.00176653	0.468333	0.00164944	1.56373e-05	3	0.679669	0.794	Bell_Tentacles
Endozoicomonas2	Endozoicomonas	0.114467	0.600867	0.086204	1.32786	0.381665	0.579891	1	0.190503	1	Bell_GVC
Alphaproteobacteria_uncl2	Alphaproteobacteria_uncl	0.0427923	0.600867	0.0639508	0.669144	0.000592525	0.0853906	34	0.337917	0.792	Bell_GVC
Cuneatibacter2	Cuneatibacter	0.015268	0.600867	0.0354133	0.431138	0.00346201	0.028514	2	0.409135	0.368	Bell_GVC
Tenacibaculum2	Tenacibaculum	0.0261515	0.600867	0.0245229	1.06641	0.028114	0.0477603	8	0.464769	0.083	Bell_GVC
Gammaproteobacteria_uncl2	Gammaproteobacteria_uncl	0.0240103	0.600867	0.0334761	0.717238	0.0480646	0.000132178	4	0.508292	0.001	Bell_GVC
Bacteroides2	Bacteroides	0.0243956	0.600867	0.0333203	0.732152	0.0508973	0.00602956	6	0.548892	0.009	Bell_GVC
Synechococcus CC99022	Synechococcus CC9902	0.00175933	0.600867	0.00197112	0.892552	0.00387983	0.00194083	5	0.588852	0.776	Bell_GVC
Fulvibacter2	Fulvibacter	0.0334285	0.600867	0.0534242	0.625719	0.0667122	0.000434381	11	0.628762	0.012	Bell_GVC
Mycoplasma2	Mycoplasma	0.000844123	0.600867	0.00173811	0.485656	0.00164944	0.00011643	296	0.667819	0.768	Bell_GVC
Ascidiaceihabitans2	Ascidiaceihabitans	0.000437107	0.600867	0.000813849	0.537086	0.000874214	0	3	0.693229	0.494	Bell_GVC
Endozoicomonas3	Endozoicomonas	0.188953	0.608219	0.111424	1.69579	0.381665	0.75036	1	0.310666	0.136	Bell_Rhopalium
Alphaproteobacteria_uncl3	Alphaproteobacteria_uncl	0.0272087	0.608219	0.04968	0.547678	0.000592525	0.0542549	34	0.421822	0.9	Bell_Rhopalium
Cuneatibacter3	Cuneatibacter	0.00715018	0.608219	0.0149029	0.479784	0.00346201	0.0118625	8	0.476724	0.757	Bell_Rhopalium
Tenacibaculum3	Tenacibaculum	0.0141026	0.608219	0.020469	0.688974	0.028114	0.00107272	2	0.521459	0.769	Bell_Rhopalium
Gammaproteobacteria_uncl3	Gammaproteobacteria_uncl	0.0239423	0.608219	0.033346	0.717996	0.0480646	0.000634514	11	0.563766	0.001	Bell_Rhopalium
Bacteroides3	Bacteroides	0.0245624	0.608219	0.033347	0.736572	0.0508973	0.00572882	6	0.60415	0.009	Bell_Rhopalium
Synechococcus CC99023	Synechococcus CC9902	0.00188372	0.608219	0.00230016	0.818951	0.00387983	0.000337187	5	0.643515	0.784	Bell_Rhopalium
Fulvibacter3	Fulvibacter	0.033392	0.608219	0.0535157	0.623966	0.0667122	0.000215204	4	0.666701	0.008	Bell_Rhopalium
Mycoplasma3	Mycoplasma	0.000835348	0.608219	0.00175255	0.476647	0.00164944	6.37748e-05	18	0.682585	0.791	Bell_Rhopalium
Ascidiaceihabitans3	Ascidiaceihabitans	0.000437107	0.608219	0.000813849	0.537086	0.000874214	0	296	0.697835	0.52	Bell_Rhopalium
Endozoicomonas4	Endozoicomonas	0.190124	0.967938	0.0930052	2.04423	0.381665	0.00141691	1	0.196422	0.237	Bell_Sea water
Alphaproteobacteria_uncl4	Alphaproteobacteria_uncl	0.000370965	0.967938	0.0005137	0.722142	0.000592525	0.000437143	7	0.288498	0.979	Bell_Sea water
Cuneatibacter4	Cuneatibacter	0.001731	0.967938	0.00483379	0.358105	0.00346201	0	13	0.339364	0.868	Bell_Sea water
Tenacibaculum4	Tenacibaculum	0.0140519	0.967938	0.021093	0.666185	0.028114	9.20607e-05	29	0.376928	0.665	Bell_Sea water
Gammaproteobacteria_uncl4	Gammaproteobacteria_uncl	0.0238356	0.967938	0.0333732	0.714214	0.0480646	0.00196999	8	0.411389	0.122	Bell_Sea water
Bacteroides4	Bacteroides	0.0254486	0.967938	0.035043	0.726212	0.0508973	0	20	0.442137	0.086	Bell_Sea water
Synechococcus CC99024	Synechococcus CC9902	0.089124	0.967938	0.0181872	4.90038	0.00387983	0.182128	36	0.471693	0.001	Bell_Sea water
Fulvibacter4	Fulvibacter	0.0333561	0.967938	0.0542881	0.614428	0.0667122	0	45	0.498827	0.092	Bell_Sea water
Mycoplasma4	Mycoplasma	0.000824718	0.967938	0.00179386	0.459745	0.00164944	0	6	0.525118	0.667	Bell_Sea water
Ascidiaceihabitans4	Ascidiaceihabitans	0.0135706	0.967938	0.017675	0.767787	0.000874214	0.0276981	11	0.551002	0.003	Bell_Sea water
Enhydrobacter4	Enhydrobacter	0.0250539	0.967938	0.0294218	0.851542	0.0515479	0.00144013	5	0.575627	0.094	Bell_Sea water
Micrococcus4	Micrococcus	0.00798048	0.967938	0.00861742	0.926088	0.015961	0	217	0.599149	0.029	Bell_Sea water
Clade Ia4	Clade Ia	0.0492353	0.967938	0.0296483	1.66065	0.00515129	0.103622	23	0.622006	0.001	Bell_Sea water
Cutibacterium4	Cutibacterium	0.00320428	0.967938	0.00497401	0.644205	0.00640856	0	28	0.642183	0.086	Bell_Sea water
Bacillus4	Bacillus	0.0085391	0.967938	0.0118102	0.723026	0.0172722	0.000581978	32	0.661745	0.087	Bell_Sea water
Vibrio4	Vibrio	0.00199392	0.967938	0.00203716	0.978775	0.00487531	0.00126343	4	0.676262	0.857	Bell_Sea water
Alkalibacterium4	Alkalibacterium	0.00373026	0.967938	0.00559635	0.666553	0.00746053	0	10	0.690282	0.082	Bell_Sea water
Endozoicomonas5	Endozoicomonas	0.322901	0.771309	0.0575349	5.61226	0.152517	0.798318	1	0.41864	0.001	Gonads_Tentacles
Endozoicomonas6	Endozoicomonas	0.213687	0.675423	0.0585474	3.64982	0.152517	0.579891	34	0.343728	0.009	Gonads_GVC
Alphaproteobacteria_uncl6	Alphaproteobacteria_uncl	0.134888	0.675423	0.147026	0.917442	0.241551	0.0853906	1	0.660104	0.009	Gonads_GVC
Endozoicomonas7	Endozoicomonas	0.298921	0.730296	0.0826594	3.6163	0.152517	0.75036	1	0.409316	0.001	Gonads_Rhopalium
Endozoicomonas8	Endozoicomonas	0.0755499	0.994233	0.0337433	2.23896	0.152517	0.00141691	34	0.263484	0.999	Gonads_Sea water
Alphaproteobacteria_uncl8	Alphaproteobacteria_uncl	0.120707	0.994233	0.17455	0.691535	0.241551	0.000437143	2	0.384892	0.167	Gonads_Sea water
Cuneatibacter8	Cuneatibacter	0.00190591	0.994233	0.00440742	0.432432	0.00381181	0	7	0.475698	0.839	Gonads_Sea water
Tenacibaculum8	Tenacibaculum	0.0199156	0.994233	0.0286861	0.694261	0.0398824	9.20607e-05	1	0.551686	0.454	Gonads_Sea water
Gammaproteobacteria_uncl8	Gammaproteobacteria_uncl	0.000964504	0.994233	0.000755545	1.27657	5.30479e-05	0.00196999	13	0.603761	0.639	Gonads_Sea water
Bacteroides8	Bacteroides	0.00108031	0.994233	0.00169257	0.638269	0.00216063	0	29	0.641156	0.998	Gonads_Sea water
Synechococcus CC99028	Synechococcus CC9902	0.0902827	0.994233	0.0180406	5.00441	0.0015624	0.182128	20	0.671561	0.001	Gonads_Sea water
Endozoicomonas9	Endozoicomonas	0.111679	0.33063	0.0629798	1.77325	0.798318	0.579891	1	0.337776	1	Tentacles_GVC
Alphaproteobacteria_uncl9	Alphaproteobacteria_uncl	0.0469312	0.33063	0.0580523	0.808429	0.0254258	0.0853906	34	0.56846	0.74	Tentacles_GVC
Endozoicomonas10	Endozoicomonas	0.0753203	0.227213	0.0525434	1.43349	0.798318	0.75036	1	0.331496	1	Tentacles_Rhopalium
Alphaproteobacteria_uncl10	Alphaproteobacteria_uncl	0.0326406	0.227213	0.0467626	0.698008	0.0254258	0.0542549	34	0.599691	0.863	Tentacles_Rhopalium
Endozoicomonas11	Endozoicomonas	0.398451	0.995543	0.0475044	8.38767	0.798318	0.00141691	1	0.400234	0.001	Tentacles_Sea water
Alphaproteobacteria_uncl11	Alphaproteobacteria_uncl	0.0127799	0.995543	0.0239533	0.533533	0.0254258	0.000437143	7	0.490922	0.908	Tentacles_Sea water
Cuneatibacter11	Cuneatibacter	0.0140344	0.995543	0.0249154	0.563284	0.0280689	0	13	0.54294	0.37	Tentacles_Sea water
Tenacibaculum11	Tenacibaculum	0.00404272	0.995543	0.00267729	1.51	0.00817751	9.20607e-05	34	0.586957	0.957	Tentacles_Sea water
Gammaproteobacteria_uncl11	Gammaproteobacteria_uncl	0.000928013	0.995543	0.000718252	1.29204	0.000202208	0.00196999	29	0.624297	0.689	Tentacles_Sea water
Bacteroides11	Bacteroides	0.00100298	0.995543	0.00128626	0.779765	0.00200597	0	20	0.654672	0.995	Tentacles_Sea water
Synechococcus CC990211	Synechococcus CC9902	0.0902836	0.995543	0.0180337	5.00638	0.00156064	0.182128	36	0.683492	0.001	Tentacles_Sea water
Endozoicomonas12	Endozoicomonas	0.103745	0.326874	0.0670697	1.54682	0.579891	0.75036	1	0.317385	0.999	GVC_Rhopalium
Alphaproteobacteria_uncl12	Alphaproteobacteria_uncl	0.0541543	0.326874	0.062351	0.868539	0.0853906	0.0542549	34	0.555079	0.672	GVC_Rhopalium
Endozoicomonas13	Endozoicomonas	0.289237	0.994133	0.0487566	5.93227	0.579891	0.00141691	1	0.290944	0.001	GVC_Sea water
Alphaproteobacteria_uncl13	Alphaproteobacteria_uncl	0.0427642	0.994133	0.0648346	0.65959	0.0853906	0.000437143	7	0.381569	0.668	GVC_Sea water
Cuneatibacter13	Cuneatibacter	0.014257	0.994133	0.0366338	0.389176	0.028514	0	34	0.471512	0.364	GVC_Sea water
Tenacibaculum13	Tenacibaculum	0.0238341	0.994133	0.0279408	0.853023	0.0477603	9.20607e-05	13	0.523613	0.292	GVC_Sea water
Gammaproteobacteria_uncl13	Gammaproteobacteria_uncl	0.000943929	0.994133	0.000734267	1.28554	0.000132178	0.00196999	2	0.56663	0.679	GVC_Sea water
Bacteroides13	Bacteroides	0.00301478	0.994133	0.00246983	1.22064	0.00602956	0	29	0.604028	0.704	GVC_Sea water
Synechococcus CC990213	Synechococcus CC9902	0.0900935	0.994133	0.0180376	4.99475	0.00194083	0.182128	20	0.634453	0.001	GVC_Sea water
Fulvibacter13	Fulvibacter	0.00021719	0.994133	0.000381771	0.568903	0.000434381	0	36	0.663324	0.89	GVC_Sea water
Mycoplasma13	Mycoplasma	5.82151e-05	0.994133	0.000101866	0.571487	0.00011643	0	45	0.689807	0.984	GVC_Sea water
Endozoicomonas14	Endozoicomonas	0.374471	0.996459	0.0766112	4.88794	0.75036	0.00141691	1	0.375802	0.001	Rhopalium_Sea water
Alphaproteobacteria_uncl14	Alphaproteobacteria_uncl	0.0271503	0.996459	0.0503848	0.53886	0.0542549	0.000437143	7	0.46702	0.789	Rhopalium_Sea water
Cuneatibacter14	Cuneatibacter	0.00593127	0.996459	0.015466	0.383504	0.0118625	0	34	0.535782	0.697	Rhopalium_Sea water
Tenacibaculum14	Tenacibaculum	0.000531246	0.996459	0.000519497	1.02262	0.00107272	9.20607e-05	13	0.587777	1	Rhopalium_Sea water
Gammaproteobacteria_uncl14	Gammaproteobacteria_uncl	0.000873274	0.996459	0.000631081	1.38378	0.000634514	0.00196999	29	0.625092	0.641	Rhopalium_Sea water
Bacteroides14	Bacteroides	0.00286441	0.996459	0.00306174	0.93555	0.00572882	0	20	0.655452	0.664	Rhopalium_Sea water
Synechococcus CC990214	Synechococcus CC9902	0.0908953	0.996459	0.0180274	5.04207	0.000337187	0.182128	36	0.684256	0.001	Rhopalium_Sea water

## Sheet: S7
	Primer	Kingdom	Phylum	Class	Order	Family	Genus	Percent identity
SILVA	V1V2	Bacteria	Firmicutes	Bacilli	Entomoplasmatales	Spiroplasmataceae	Spiroplasma	82.72
	V3V4	Bacteria	Firmicutes	Bacilli	Entomoplasmatales	NA	NA	85.48
	V4V5	Bacteria	Firmicutes	Bacilli	Entomoplasmatales	Spiroplasmataceae	Spiroplasma	87.77
NCBI	V1V2	Bacteria	Tenericutes	Mollicutes	Entomoplasmatales	Spiroplasmataceae	Spiroplasma	100
	V3V4	Bacteria	Tenericutes	Mollicutes	Entomoplasmatales	Spiroplasmataceae	Spiroplasma	99.53
	V4V5	Bacteria	Tenericutes	Mollicutes	Entomoplasmatales	Spiroplasmataceae	Spiroplasma	100

## Sheet: coverage
		V1V2	V3V4	V4V5
		(27F-338R)	(341F-806R)	(515F-926R)
Coverage of Kingdom	Bacteria (%)	59	79.3	84.5
Coverage of Phyla	Actinobacteria (%)	64.7	79.5	82.1
	Bacteroidota (%)	66.6	87	88.3
	Campylobacterota (%)	72.3	93.2	2.1
	Cyanobacteria (%)	49.2	67.9	85.2
	Deinococcota (%)	67	91.7	91.6
	Firmicutes (%)	70.9	83.6	83.6
	Proteobacteria (%)	53.1	87	89.4
Coverage of Class	Acidimicrobiia (%)	54.6	83.5	69.5
	Actinobacteria (%)	66.3	78.1	83
	Alphaproteobacteria (%)	62	87.4	90.9
	Bacilli (%)	68.6	80.4	78.9
	Bacteroidia (%)	66.5	86.8	88.5
	Campylobacteria (%)	72.4	93.2	1.4
	Clostridia (%)	72.9	86.6	87.2
	Cyanobacteriia (%)	48.4	66.9	84.7
	Deinococci (%)	67	91.7	91.6
	Gammaproteobacteria (%)	48.7	86.8	88.7

## Sheet: Track reads
Sample_ID	Input reads	Final reads	Primer
Noga001-1-45-B_S1_L001	60998	45127	V1V2
Noga002-1-45-G_S2_L001	53228	44878	V1V2
Noga003-1-45-T_S3_L001	57974	46138	V1V2
Noga004-1-45-V_S4_L001	57907	46075	V1V2
Noga005-1-45-R_S5_L001	53041	37920	V1V2
Noga006-1-47-B_S6_L001	66967	54666	V1V2
Noga007-1-47-G_S7_L001	49492	31039	V1V2
Noga008-1-47-T_S8_L001	56358	33433	V1V2
Noga009-1-47-V_S9_L001	50892	36795	V1V2
Noga010-1-47-R_S10_L001	40829	18011	V1V2
Noga011-1-50-B_S11_L001	42919	18268	V1V2
Noga012-1-50-G_S12_L001	51302	39351	V1V2
Noga013-1-50-T_S13_L001	57658	46245	V1V2
Noga014-1-50-V_S14_L001	53617	40991	V1V2
Noga015-1-50-R_S15_L001	45760	30256	V1V2
Noga067-1-23-WD2_S67_L001	54201	39898	V1V2
Noga021-2-45-B_S21_L001	78977	57432	V3V4
Noga022-2-45-G_S22_L001	77893	58949	V3V4
Noga023-2-45-T_S23_L001	76458	55943	V3V4
Noga024-2-45-V_S24_L001	77584	56199	V3V4
Noga025-2-45-R_S25_L001	75500	52207	V3V4
Noga026-2-47-B_S26_L001	70649	47884	V3V4
Noga027-2-47-G_S27_L001	72777	53199	V3V4
Noga028-2-47-T_S28_L001	76606	56847	V3V4
Noga029-2-47-V_S29_L001	68038	48685	V3V4
Noga030-2-47-R_S30_L001	78413	57419	V3V4
Noga031-2-50-B_S31_L001	71937	50418	V3V4
Noga032-2-50-G_S32_L001	77543	57108	V3V4
Noga033-2-50-T_S33_L001	74145	50139	V3V4
Noga034-2-50-V_S34_L001	82639	60246	V3V4
Noga035-2-50-R_S35_L001	72661	41944	V3V4
Noga037-WD2-64-20_S37_L001	73014	34166	V3V4
Noga041-3-45-B_S41_L001	69207	667	V4V5
Noga042-3-45-G_S42_L001	65232	1651	V4V5
Noga043-3-45-T_S43_L001	56170	38995	V4V5
Noga044-3-45-V_S44_L001	63877	33915	V4V5
Noga045-3-45-R_S45_L001	52312	16561	V4V5
Noga046-3-47-B-1_S46_L001	53142	28276	V4V5
Noga048-3-47-G_S48_L001	59124	15077	V4V5
Noga049-3-47-T_S49_L001	44186	20637	V4V5
Noga050-3-47-V_S50_L001	55284	8771	V4V5
Noga051-3-47-R_S51_L001	64464	12959	V4V5
Noga053-3-50-B_S53_L001	60720	11440	V4V5
Noga054-3-50-G_S54_L001	64609	29487	V4V5
Noga055-3-50-T_S55_L001	59653	38349	V4V5
Noga056-3-50-V_S56_L001	64701	19168	V4V5
Noga057-3-50-R_S57_L001	55669	10631	V4V5
Noga059-WD-2--3_S59_L001	62408	39153	V4V5
